# Supplementary material for: Methods for safely sharing dual-use genetic data
Source: Front Microbiol. 2026 Feb 11;17:1716431. doi: 10.3389/fmicb.2026.1716431 (PMC12932512; doi:10.3389/fmicb.2026.1716431)
Supplement: Supplementary file 2 [file Table_1.xlsx]

## Sheet: BA_sample_2_metadata
Run	ReleaseDate	LoadDate	spots	bases	spots_with_mates	avgLength	size_MB	AssemblyName	download_path	Experiment	LibraryName	LibraryStrategy	LibrarySelection	LibrarySource	LibraryLayout	InsertSize	InsertDev	Platform	Model	SRAStudy	BioProject	Study_Pubmed_id	ProjectID	Sample	BioSample	SampleType	TaxID	ScientificName	SampleName	g1k_pop_code	source	g1k_analysis_group	Subject_ID	Sex	Disease	Tumor	Affection_Status	Analyte_Type	Histological_Type	Body_Site	CenterName	Submission	dbgap_study_accession	Consent	RunHash	ReadHash
SRR5811050	2017-07-07 11:12:14	2017-07-07 10:58:29	5793474	1170281748	5793474	202	718	None	https://sra-downloadb.be-md.ncbi.nlm.nih.gov/sos5/sra-pub-zq-14/SRR005/811/SRR5811050.sralite.1	SRX2989703	BC100	WGS	RANDOM	GENOMIC	PAIRED	0	0	ILLUMINA	Illumina Genome Analyzer IIx	SRP051684	PRJNA264742	None	264742	SRS2341624	SAMN07332964	simple	1392	Bacillus anthracis	2002013111	None	None	None	None	None	None	no	None	None	None	None	GEORGIA INSTITUTE OF TECHNOLOGY	SRA584591	None	public	B068F6DD0A0CFD65EF8C89AD78C03DA3	F55BDF80B6395C30DDAB4F1056E93C06
SRR27945564	2024-02-12 13:19:14	2024-02-12 12:58:08	181	54662	181	302	0	None	https://sra-downloadb.be-md.ncbi.nlm.nih.gov/sos3/sra-pub-zq-24/SRR027/27945/SRR27945564/SRR27945564.lite.1	SRX23602304	H713	WGS	PCR	GENOMIC	PAIRED	0	0	ILLUMINA	Illumina MiSeq	SRP489382	PRJNA1075343	None	1075343	SRS20444981	SAMN39913527	simple	1392	Bacillus anthracis	DS201325	None	None	None	None	None	None	no	None	None	None	None	UNIVERSITY OF JOHANNESBURG	SRA1801282	None	public	9D0B3BE605757EBCB431E36DA6BE4EAA	FBEA5DA93BCB3F54C39BF5B4C72E0011

## Sheet: BA_sample_5_metadata
Run	ReleaseDate	LoadDate	spots	bases	spots_with_mates	avgLength	size_MB	AssemblyName	download_path	Experiment	LibraryName	LibraryStrategy	LibrarySelection	LibrarySource	LibraryLayout	InsertSize	InsertDev	Platform	Model	SRAStudy	BioProject	Study_Pubmed_id	ProjectID	Sample	BioSample	SampleType	TaxID	ScientificName	SampleName	g1k_pop_code	source	g1k_analysis_group	Subject_ID	Sex	Disease	Tumor	Affection_Status	Analyte_Type	Histological_Type	Body_Site	CenterName	Submission	dbgap_study_accession	Consent	RunHash	ReadHash
SRR5811075	2017-07-07 11:03:13	2017-07-07 10:56:55	2069777	620933100	2069777	300	304	None	https://sra-downloadb.be-md.ncbi.nlm.nih.gov/sos5/sra-pub-zq-14/SRR005/811/SRR5811075.sralite.1	SRX2989678	BC088	WGS	RANDOM	GENOMIC	PAIRED	0	0	ILLUMINA	Illumina Genome Analyzer IIx	SRP051684	PRJNA264742	None	264742	SRS2341600	SAMN07332952	simple	1392	Bacillus anthracis	2002013026	None	None	None	None	None	None	no	None	None	None	None	GEORGIA INSTITUTE OF TECHNOLOGY	SRA584591	None	public	2B242ED40D91643C2733D4DEAB310F02	D9BFF0E8FE21335B1423ED698B77E0F0
SRR5811235	2017-07-07 11:12:13	2017-07-07 11:05:13	2189033	442184666	2189033	202	263	None	https://sra-downloadb.be-md.ncbi.nlm.nih.gov/sos5/sra-pub-zq-14/SRR005/811/SRR5811235.sralite.1	SRX2989518	BC163	WGS	RANDOM	GENOMIC	PAIRED	0	0	ILLUMINA	Illumina Genome Analyzer IIx	SRP051684	PRJNA264742	None	264742	SRS2341442	SAMN07333027	simple	1392	Bacillus anthracis	2002734071	None	None	None	None	None	None	no	None	None	None	None	GEORGIA INSTITUTE OF TECHNOLOGY	SRA584591	None	public	157E6C63D35A653EE49F9398652F2231	602ED884C35A883C19B41A525DE88D59
SRR5811146	2017-07-07 11:12:14	2017-07-07 11:02:13	4129909	834241618	4129909	202	511	None	https://sra-downloadb.be-md.ncbi.nlm.nih.gov/sos5/sra-pub-zq-14/SRR005/811/SRR5811146.sralite.1	SRX2989607	BC143	WGS	RANDOM	GENOMIC	PAIRED	0	0	ILLUMINA	Illumina Genome Analyzer IIx	SRP051684	PRJNA264742	None	264742	SRS2341530	SAMN07333007	simple	1392	Bacillus anthracis	2002721573	None	None	None	None	None	None	no	None	None	None	None	GEORGIA INSTITUTE OF TECHNOLOGY	SRA584591	None	public	AF4BF2F4D06AE4936943D4F23D42725F	7DD3C5915A3F062D08F8A5EB8CC5451F
SRR2339213	2016-02-17	2020-05-13 07:24:04	3025263	611103126	3025263	202	401	None	https://sra-downloadb.be-md.ncbi.nlm.nih.gov/sos5/sra-pub-zq-16/SRR002/339/SRR2339213.sralite.1	SRX1219349	2002013015	WGS	RANDOM	GENOMIC	PAIRED	0	0	ILLUMINA	Illumina Genome Analyzer IIx	SRP051684	PRJNA264742	None	264742	SRS1063319	SAMN04033056	simple	1392	Bacillus anthracis	2002013015	None	None	None	None	None	None	no	None	None	None	None	GEORGIA INSTITUTE OF TECHNOLOGY	SRA297161	None	public	CB78B3CBF9C630CF57A8A14E63D2FD5B	EF7703CA31517B6B3EBEC01954364598
SRR5811239	2017-07-07 11:16:12	2017-07-07 11:07:21	7604008	1536009616	7604008	202	1008	None	https://sra-downloadb.be-md.ncbi.nlm.nih.gov/sos5/sra-pub-zq-14/SRR005/811/SRR5811239.sralite.1	SRX2989514	BC214	WGS	RANDOM	GENOMIC	PAIRED	0	0	ILLUMINA	Illumina Genome Analyzer IIx	SRP051684	PRJNA264742	None	264742	SRS2341437	SAMN07333078	simple	1392	Bacillus anthracis	2002734735	None	None	None	None	None	None	no	None	None	None	None	GEORGIA INSTITUTE OF TECHNOLOGY	SRA584591	None	public	9F7D7D3CB03ED35BFA5898FE944EC056	D35C95A4300F06D27C1B59AC6CD0A732

## Sheet: BA_sample_10_metadata
Run	ReleaseDate	LoadDate	spots	bases	spots_with_mates	avgLength	size_MB	AssemblyName	download_path	Experiment	LibraryName	LibraryStrategy	LibrarySelection	LibrarySource	LibraryLayout	InsertSize	InsertDev	Platform	Model	SRAStudy	BioProject	Study_Pubmed_id	ProjectID	Sample	BioSample	SampleType	TaxID	ScientificName	SampleName	g1k_pop_code	source	g1k_analysis_group	Subject_ID	Sex	Disease	Tumor	Affection_Status	Analyte_Type	Histological_Type	Body_Site	CenterName	Submission	dbgap_study_accession	Consent	RunHash	ReadHash
SRR2340464	2016-02-17	2020-05-13 02:58:25	1439593	287918600	1439593	200	178	None	https://sra-downloadb.be-md.ncbi.nlm.nih.gov/sos3/sra-pub-zq-22/SRR002/340/SRR2340464.sralite.1	SRX1219885	2002734097	WGS	RANDOM	GENOMIC	PAIRED	0	0	ILLUMINA	Illumina HiSeq 2500	SRP051684	PRJNA264742	None	264742	SRS1063450	SAMN04033107	simple	1392	Bacillus anthracis	2002734097	None	None	None	None	None	None	no	None	None	None	None	GEORGIA INSTITUTE OF TECHNOLOGY	SRA297161	None	public	989F7319E3D433B6D8C0EB8EEDDE9071	D2410C1752AFECF51DFC85A435A5C654
SRR5811182	2017-07-07 11:14:31	2017-07-07 11:05:16	4519077	912853554	4519077	202	563	None	https://sra-downloadb.be-md.ncbi.nlm.nih.gov/sos5/sra-pub-zq-14/SRR005/811/SRR5811182.sralite.1	SRX2989571	BC176	WGS	RANDOM	GENOMIC	PAIRED	0	0	ILLUMINA	Illumina Genome Analyzer IIx	SRP051684	PRJNA264742	None	264742	SRS2341494	SAMN07333040	simple	1392	Bacillus anthracis	2002734090	None	None	None	None	None	None	no	None	None	None	None	GEORGIA INSTITUTE OF TECHNOLOGY	SRA584591	None	public	F5442507F5E140FEBEF3AE3EAC0F27BE	25E2AA83D7BAA4F887A06019FC225080
SRR5811139	2017-07-07 11:14:31	2017-07-07 11:02:30	8459655	1708850310	8459655	202	1083	None	https://sra-downloadb.be-md.ncbi.nlm.nih.gov/sos5/sra-pub-zq-14/SRR005/811/SRR5811139.sralite.1	SRX2989614	BC274	WGS	RANDOM	GENOMIC	PAIRED	0	0	ILLUMINA	Illumina Genome Analyzer IIx	SRP051684	PRJNA264742	None	264742	SRS2341537	SAMN07333138	simple	1392	Bacillus anthracis	2010719149	None	None	None	None	None	None	no	None	None	None	None	GEORGIA INSTITUTE OF TECHNOLOGY	SRA584591	None	public	C3F960AD9D5E44D0CB627BE53127F40F	842F0E8EFA0F1DE4141F74D3D812568F
SRR5811064	2017-07-07 11:03:13	2017-07-07 10:57:04	4904057	990619514	4904057	202	611	None	https://sra-downloadb.be-md.ncbi.nlm.nih.gov/sos5/sra-pub-zq-14/SRR005/811/SRR5811064.sralite.1	SRX2989689	BC062	WGS	RANDOM	GENOMIC	PAIRED	0	0	ILLUMINA	Illumina Genome Analyzer IIx	SRP051684	PRJNA264742	None	264742	SRS2341616	SAMN07332926	simple	1392	Bacillus anthracis	2000031770	None	None	None	None	None	None	no	None	None	None	None	GEORGIA INSTITUTE OF TECHNOLOGY	SRA584591	None	public	7EF690F5EB74E4E419A5A9EF7E779EF2	F1EC6CDBF8C5DEFC6D865077FC36AF18
SRR10820624	2020-01-14 09:56:36	2020-01-02 15:43:49	3013776	886013145	3013776	293	502	None	https://sra-downloadb.be-md.ncbi.nlm.nih.gov/sos3/sra-pub-zq-22/SRR010/820/SRR10820624.sralite.1	SRX7494058	S002207	WGS	RANDOM	GENOMIC	PAIRED	0	0	ILLUMINA	Illumina MiSeq	SRP239317	PRJNA596259	None	596259	SRS5935177	SAMN13622389	simple	1392	Bacillus anthracis	S002207	None	None	None	None	None	None	no	None	None	None	None	US ARMY CCDC CHEMICAL BIOLOGICAL CENTER	SRA1019230	None	public	4544C6C011781840FAE0A274FD8AD7E3	D3201E2513FE6D21696542F6547C215A
SRR5811150	2017-07-07 11:08:11	2017-07-07 11:01:58	4089694	826118188	4089694	202	519	None	https://sra-downloadb.be-md.ncbi.nlm.nih.gov/sos5/sra-pub-zq-14/SRR005/811/SRR5811150.sralite.1	SRX2989603	BC147	WGS	RANDOM	GENOMIC	PAIRED	0	0	ILLUMINA	Illumina Genome Analyzer IIx	SRP051684	PRJNA264742	None	264742	SRS2341526	SAMN07333011	simple	1392	Bacillus anthracis	2002721579	None	None	None	None	None	None	no	None	None	None	None	GEORGIA INSTITUTE OF TECHNOLOGY	SRA584591	None	public	66E32DFF8F6006B8C079835872B1ADC0	F9B05EBDF61EDE3A988AE217ECB1D764
SRR5811175	2017-07-07 11:09:15	2017-07-07 11:03:09	2264639	457457078	2264639	202	277	None	https://sra-downloadb.be-md.ncbi.nlm.nih.gov/sos5/sra-pub-zq-14/SRR005/811/SRR5811175.sralite.1	SRX2989578	BC281	WGS	RANDOM	GENOMIC	PAIRED	0	0	ILLUMINA	Illumina Genome Analyzer IIx	SRP051684	PRJNA264742	None	264742	SRS2341501	SAMN07333145	simple	1392	Bacillus anthracis	3000015248	None	None	None	None	None	None	no	None	None	None	None	GEORGIA INSTITUTE OF TECHNOLOGY	SRA584591	None	public	66577C99B94C2808F3A11E562E13DF8A	01DF72000BC1CCF6E490BA671560DD02
SRR10820619	2020-01-14 09:56:36	2020-01-02 15:34:53	3839345	1085452732	3839345	282	625	None	https://sra-downloadb.be-md.ncbi.nlm.nih.gov/sos5/sra-pub-zq-16/SRR010/820/SRR10820619.sralite.1	SRX7494063	S002194	WGS	RANDOM	GENOMIC	PAIRED	0	0	ILLUMINA	Illumina MiSeq	SRP239317	PRJNA596259	None	596259	SRS5935182	SAMN13622376	simple	1392	Bacillus anthracis	S002194	None	None	None	None	None	None	no	None	None	None	None	US ARMY CCDC CHEMICAL BIOLOGICAL CENTER	SRA1019230	None	public	C1038AE71C5BA91798070837E4F55D49	623B8F9305CFC2E5495E91F61507EC35
SRR1739978	2017-07-13 10:56:27	2017-07-07 10:48:32	3657424	738799648	3657424	202	441	None	https://sra-downloadb.be-md.ncbi.nlm.nih.gov/sos5/sra-pub-zq-14/SRR001/739/SRR1739978.sralite.1	SRX828357	19	WGS	RANDOM	GENOMIC	PAIRED	0	0	ILLUMINA	Illumina Genome Analyzer IIx	SRP051684	PRJNA264742	None	264742	SRS807451	SAMN03165128	simple	1392	Bacillus anthracis	2000032975	None	None	None	None	None	None	no	None	None	None	None	GEORGIA INSTITUTE OF TECHNOLOGY	SRA201123	None	public	DB2D73EDCD970F64707D6FA0A29BE852	A087C24D532D3B82C5B56BD8C6B10CE5
SRR5810994	2017-07-07 10:58:12	2017-07-07 10:52:40	1915292	386888984	1915292	202	229	None	https://sra-downloadb.be-md.ncbi.nlm.nih.gov/sos5/sra-pub-zq-14/SRR005/810/SRR5810994.sralite.1	SRX2989759	BC046	WGS	RANDOM	GENOMIC	PAIRED	0	0	ILLUMINA	Illumina Genome Analyzer IIx	SRP051684	PRJNA264742	None	264742	SRS2341682	SAMN07332910	simple	1392	Bacillus anthracis	2000031691	None	None	None	None	None	None	no	None	None	None	None	GEORGIA INSTITUTE OF TECHNOLOGY	SRA584591	None	public	6A72832B5AD7650035630B380F71EEBB	C686D70FC11140AFBFB3C2907A291A6A

## Sheet: BA_sample_50_metadata
Run	ReleaseDate	LoadDate	spots	bases	spots_with_mates	avgLength	size_MB	AssemblyName	download_path	Experiment	LibraryName	LibraryStrategy	LibrarySelection	LibrarySource	LibraryLayout	InsertSize	InsertDev	Platform	Model	SRAStudy	BioProject	Study_Pubmed_id	ProjectID	Sample	BioSample	SampleType	TaxID	ScientificName	SampleName	g1k_pop_code	source	g1k_analysis_group	Subject_ID	Sex	Disease	Tumor	Affection_Status	Analyte_Type	Histological_Type	Body_Site	CenterName	Submission	dbgap_study_accession	Consent	RunHash	ReadHash
SRR5811151	2017-07-07 11:12:14	2017-07-07 11:02:12	4409106	890639412	4409106	202	556	None	https://sra-downloadb.be-md.ncbi.nlm.nih.gov/sos5/sra-pub-zq-14/SRR005/811/SRR5811151.sralite.1	SRX2989602	BC146	WGS	RANDOM	GENOMIC	PAIRED	0	0	ILLUMINA	Illumina Genome Analyzer IIx	SRP051684	PRJNA264742	None	264742	SRS2341525	SAMN07333010	simple	1392	Bacillus anthracis	2002721578	None	None	None	None	None	None	no	None	None	None	None	GEORGIA INSTITUTE OF TECHNOLOGY	SRA584591	None	public	B9BFD1EAF8F5B46854E1F0683596229F	0534E23DCF10BC8AECD3AA8127D0FFB7
SRR2094255	2015-07-24 00:00:49	2015-07-09 09:56:29	1428933	284075948	1428933	198	116	None	https://sra-downloadb.be-md.ncbi.nlm.nih.gov/sos5/sra-pub-zq-11/SRR002/094/SRR2094255/SRR2094255.sralite.1	SRX1070891	None	WGS	RANDOM	GENOMIC	PAIRED	0	0	ILLUMINA	Illumina HiSeq 2500	SRP059826	PRJNA287512	None	287512	SRS970000	SAMN03790792	simple	1392	Bacillus anthracis	Scotland_477	None	None	None	None	None	None	no	None	None	None	None	PHE	SRA273511	None	public	30FCD454D7A906DB2D516A5C7D5DBFA1	31E5FA139B536F2B5B8B6F30A483DCC7
SRR2340514	2016-02-17	2020-05-13 07:32:47	4982084	1006380968	4982084	202	679	None	https://sra-downloadb.be-md.ncbi.nlm.nih.gov/sos5/sra-pub-zq-16/SRR002/340/SRR2340514.sralite.1	SRX1219939	2002013014	WGS	RANDOM	GENOMIC	PAIRED	0	0	ILLUMINA	Illumina Genome Analyzer IIx	SRP051684	PRJNA264742	None	264742	SRS1063503	SAMN04033055	simple	1392	Bacillus anthracis	2002013014	None	None	None	None	None	None	no	None	None	None	None	GEORGIA INSTITUTE OF TECHNOLOGY	SRA297161	None	public	1E11BCB5653765367B18899402787242	C04EB7497A058C05959DA85A41A6380C
SRR12435852	2020-08-13 10:27:40	2020-08-12 10:03:12	755914	400426167	755914	529	229	None	https://sra-downloadb.be-md.ncbi.nlm.nih.gov/sos3/sra-pub-zq-22/SRR012/12435/SRR12435852/SRR12435852.lite.1	SRX8931506	09RA5721	WGS	RANDOM	GENOMIC	PAIRED	0	0	ILLUMINA	Illumina MiSeq	SRP277160	PRJNA656733	None	656733	SRS7186982	SAMN15801190	simple	1392	Bacillus anthracis	09RA5721	None	None	None	None	None	None	no	None	None	None	None	FRIEDRICH-LOEFFLER-INSTITUT	SRA1111954	None	public	10B4B1A1AD68458F12B24A8D6B902D8C	5DDBF6590E164B1BC9A534AB1A4AE2DD
SRR2094269	2015-07-24 00:00:50	2015-07-11 02:33:51	2085256	414165194	2085256	198	171	None	https://sra-downloadb.be-md.ncbi.nlm.nih.gov/sos5/sra-pub-zq-11/SRR002/094/SRR2094269/SRR2094269.sralite.1	SRX1070906	None	WGS	RANDOM	GENOMIC	PAIRED	0	0	ILLUMINA	Illumina HiSeq 2500	SRP059826	PRJNA287512	None	287512	SRS970015	SAMN03790805	simple	1392	Bacillus anthracis	London_497	None	None	None	None	None	None	no	None	None	None	None	PHE	SRA273511	None	public	D9A1D363C2CCF814264B0FF018E295F6	218DBBE3CA1F2DD0658377009875AC08
SRR5811181	2017-07-07 11:12:14	2017-07-07 11:04:22	4708762	951169924	4708762	202	592	None	https://sra-downloadb.be-md.ncbi.nlm.nih.gov/sos5/sra-pub-zq-14/SRR005/811/SRR5811181.sralite.1	SRX2989572	BC175	WGS	RANDOM	GENOMIC	PAIRED	0	0	ILLUMINA	Illumina Genome Analyzer IIx	SRP051684	PRJNA264742	None	264742	SRS2341499	SAMN07333039	simple	1392	Bacillus anthracis	2002734088	None	None	None	None	None	None	no	None	None	None	None	GEORGIA INSTITUTE OF TECHNOLOGY	SRA584591	None	public	24DBE34A31AF99413CA3AEFF263CD2E9	0EF1BE8B89C46780C87B09FB93EB3FD9
SRR5811197	2017-07-07 11:09:15	2017-07-07 11:03:41	1456067	291213400	1456067	200	182	None	https://sra-downloadb.be-md.ncbi.nlm.nih.gov/sos5/sra-pub-zq-14/SRR005/811/SRR5811197.sralite.1	SRX2989556	BC207	WGS	RANDOM	GENOMIC	PAIRED	0	0	ILLUMINA	Illumina Genome Analyzer IIx	SRP051684	PRJNA264742	None	264742	SRS2341479	SAMN07333071	simple	1392	Bacillus anthracis	2002734629	None	None	None	None	None	None	no	None	None	None	None	GEORGIA INSTITUTE OF TECHNOLOGY	SRA584591	None	public	C24A1148F5060FE46D391C5566147372	0A88EC26DDA8B6A38713F8D7203010ED
SRR2340857	2016-02-17	2020-05-13 01:08:03	1414088	282817600	1414088	200	191	None	https://sra-downloadb.be-md.ncbi.nlm.nih.gov/sos5/sra-pub-zq-16/SRR002/340/SRR2340857.sralite.1	SRX1220101	2002734220	WGS	RANDOM	GENOMIC	PAIRED	0	0	ILLUMINA	Illumina HiSeq 2500	SRP051684	PRJNA264742	None	264742	SRS1063543	SAMN04033141	simple	1392	Bacillus anthracis	2002734220	None	None	None	None	None	None	no	None	None	None	None	GEORGIA INSTITUTE OF TECHNOLOGY	SRA297161	None	public	BE6DE2ADB37311B939201E8BFFF6321A	7CF16EB2E8B3635975D396072255BA9D
SRR2340910	2016-02-17	2020-05-13 01:07:30	1272733	254546600	1272733	200	174	None	https://sra-downloadb.be-md.ncbi.nlm.nih.gov/sos3/sra-pub-zq-22/SRR002/340/SRR2340910.sralite.1	SRX1220138	2002734233	WGS	RANDOM	GENOMIC	PAIRED	0	0	ILLUMINA	Illumina HiSeq 2500	SRP051684	PRJNA264742	None	264742	SRS1063548	SAMN04033143	simple	1392	Bacillus anthracis	2002734233	None	None	None	None	None	None	no	None	None	None	None	GEORGIA INSTITUTE OF TECHNOLOGY	SRA297161	None	public	717F71C29FD86804F6AB3118A043B5F2	AC1669AA5C1B314FFB5353E62AFACE04
SRR6037789	2017-09-14 05:10:05	2017-09-14 05:02:42	8340834	2352686956	8340834	282	921	None	https://sra-downloadb.be-md.ncbi.nlm.nih.gov/sos5/sra-pub-zq-14/SRR006/037/SRR6037789.sralite.1	SRX3185979	Ba COVASU	WGS	RANDOM	GENOMIC	PAIRED	0	0	ILLUMINA	Illumina MiSeq	SRP117654	PRJNA407276	None	407276	SRS2514269	SAMN07644999	simple	1392	Bacillus anthracis	Ba COVASU	None	None	None	None	None	None	no	None	None	None	None	COLLEGE OF VETERINARY & ANIMAL SCIENCES, MAFSU, UDGIR	SRA608059	None	public	69615A01DD0190DDB6ED50C9B14FC768	A16F5DAB40D780EC9F711ADAB8CB97A2
SRR5810978	2017-07-07 10:58:12	2017-07-07 10:52:30	2074537	419056474	2074537	202	256	None	https://sra-downloadb.be-md.ncbi.nlm.nih.gov/sos5/sra-pub-zq-14/SRR005/810/SRR5810978.sralite.1	SRX2989775	BC223	WGS	RANDOM	GENOMIC	PAIRED	0	0	ILLUMINA	Illumina Genome Analyzer IIx	SRP051684	PRJNA264742	None	264742	SRS2341698	SAMN07333087	simple	1392	Bacillus anthracis	2002734832	None	None	None	None	None	None	no	None	None	None	None	GEORGIA INSTITUTE OF TECHNOLOGY	SRA584591	None	public	81B1BDDC02A1CF07418CB04039B45FF9	828189D4D8D6BD5BF4DCE141F9147BB8
SRR5811089	2017-07-07 11:03:13	2017-07-07 10:57:24	2320177	464035400	2320177	200	271	None	https://sra-downloadb.be-md.ncbi.nlm.nih.gov/sos5/sra-pub-zq-14/SRR005/811/SRR5811089.sralite.1	SRX2989664	BC240	WGS	RANDOM	GENOMIC	PAIRED	0	0	ILLUMINA	Illumina Genome Analyzer IIx	SRP051684	PRJNA264742	None	264742	SRS2341589	SAMN07333104	simple	1392	Bacillus anthracis	2008724190	None	None	None	None	None	None	no	None	None	None	None	GEORGIA INSTITUTE OF TECHNOLOGY	SRA584591	None	public	6E66578AD713D81A112935E6255E5C36	354637844E205367110ADEF11E3B1012
SRR5811164	2017-07-14 21:27:01	2017-07-14 21:03:16	5932890	1198443780	5932890	202	819	None	https://sra-downloadb.be-md.ncbi.nlm.nih.gov/sos5/sra-pub-zq-14/SRR005/811/SRR5811164.sralite.1	SRX2989589	BC016	WGS	RANDOM	GENOMIC	PAIRED	0	0	ILLUMINA	Illumina Genome Analyzer IIx	SRP051684	PRJNA264742	None	264742	SRS2341511	SAMN07332880	simple	1392	Bacillus anthracis	2000031039	None	None	None	None	None	None	no	None	None	None	None	GEORGIA INSTITUTE OF TECHNOLOGY	SRA584591	None	public	0A5881C2278C80D9E33BD44D53D0AFBE	65FB0D724062C98DDEEF0DE08DECE720
SRR2094265	2015-07-24 00:00:50	2015-07-11 02:51:26	1437992	285580244	1437992	198	119	None	https://sra-downloadb.be-md.ncbi.nlm.nih.gov/sos5/sra-pub-zq-11/SRR002/094/SRR2094265/SRR2094265.sralite.1	SRX1070903	None	WGS	RANDOM	GENOMIC	PAIRED	0	0	ILLUMINA	Illumina HiSeq 2500	SRP059826	PRJNA287512	None	287512	SRS970011	SAMN03790802	simple	1392	Bacillus anthracis	London_493	None	None	None	None	None	None	no	None	None	None	None	PHE	SRA273511	None	public	D6D51E0FAF3F4121BB12B5A9A8224626	D101A87BCF8FEC08534AD1790AEC5486
SRR2340461	2016-02-17	2020-05-13 07:31:07	3361981	672396200	3361981	200	423	None	https://sra-downloadb.be-md.ncbi.nlm.nih.gov/sos3/sra-pub-zq-22/SRR002/340/SRR2340461.sralite.1	SRX1219882	2002734089	WGS	RANDOM	GENOMIC	PAIRED	0	0	ILLUMINA	Illumina HiSeq 2500	SRP051684	PRJNA264742	None	264742	SRS1063445	SAMN04033105	simple	1392	Bacillus anthracis	2002734089	None	None	None	None	None	None	no	None	None	None	None	GEORGIA INSTITUTE OF TECHNOLOGY	SRA297161	None	public	84180CE2378844253EB09918C282D210	AA98F598C222C616CF38FAA02CDC7744
SRR2339619	2016-02-17	2020-05-13 07:28:37	1572599	314519800	1572599	200	207	None	https://sra-downloadb.be-md.ncbi.nlm.nih.gov/sos5/sra-pub-zq-16/SRR002/339/SRR2339619.sralite.1	SRX1219509	2002734296	WGS	RANDOM	GENOMIC	PAIRED	0	0	ILLUMINA	Illumina HiSeq 2500	SRP051684	PRJNA264742	None	264742	SRS1063346	SAMN04033160	simple	1392	Bacillus anthracis	2002734296	None	None	None	None	None	None	no	None	None	None	None	GEORGIA INSTITUTE OF TECHNOLOGY	SRA297161	None	public	92E49C39F4A3DAD0D9F91C6F8782A19D	E82A5B83CE1B4FE988F23F059DD62398
SRR2339636	2016-02-17	2020-05-13 07:55:00	4770558	954111600	4770558	200	644	None	https://sra-downloadb.be-md.ncbi.nlm.nih.gov/sos3/sra-pub-zq-22/SRR002/2339/SRR2339636/SRR2339636.lite.1	SRX1219526	2002013147	WGS	RANDOM	GENOMIC	PAIRED	0	0	ILLUMINA	Illumina HiSeq 2500	SRP051684	PRJNA264742	None	264742	SRS1063364	SAMN04033073	simple	1392	Bacillus anthracis	2002013147	None	None	None	None	None	None	no	None	None	None	None	GEORGIA INSTITUTE OF TECHNOLOGY	SRA297161	None	public	F567E047E7F12B63889E2DA8F92BC654	61D09DED684051C41B00D35B687D40B4
SRR5811245	2017-07-07 11:16:12	2017-07-07 11:07:15	5362751	1083275702	5362751	202	727	None	https://sra-downloadb.be-md.ncbi.nlm.nih.gov/sos5/sra-pub-zq-14/SRR005/811/SRR5811245.sralite.1	SRX2989508	BC216	WGS	RANDOM	GENOMIC	PAIRED	0	0	ILLUMINA	Illumina Genome Analyzer IIx	SRP051684	PRJNA264742	None	264742	SRS2341431	SAMN07333080	simple	1392	Bacillus anthracis	2002734743	None	None	None	None	None	None	no	None	None	None	None	GEORGIA INSTITUTE OF TECHNOLOGY	SRA584591	None	public	6E29E71F149EB8EA8B69E3848FBEDDAC	294671AEA9242BC7D1AEBFC14B11DFC1
SRR5811205	2017-07-07 11:09:15	2017-07-07 11:03:42	1288058	257611600	1288058	200	153	None	https://sra-downloadb.be-md.ncbi.nlm.nih.gov/sos5/sra-pub-zq-14/SRR005/811/SRR5811205.sralite.1	SRX2989548	BC193	WGS	RANDOM	GENOMIC	PAIRED	0	0	ILLUMINA	Illumina Genome Analyzer IIx	SRP051684	PRJNA264742	None	264742	SRS2341471	SAMN07333057	simple	1392	Bacillus anthracis	2002734235	None	None	None	None	None	None	no	None	None	None	None	GEORGIA INSTITUTE OF TECHNOLOGY	SRA584591	None	public	5A0F1CAA6D0AE1EDE384BAB62B9D2B4F	DBAC0E5D952DD4030AC3B0031B67ADDD
SRR12435839	2020-08-13 10:27:40	2020-08-12 10:02:55	856717	388935212	856717	453	238	None	https://sra-downloadb.be-md.ncbi.nlm.nih.gov/sos3/sra-pub-zq-22/SRR012/12435/SRR12435839/SRR12435839.lite.1	SRX8931519	BA0053	WGS	RANDOM	GENOMIC	PAIRED	0	0	ILLUMINA	Illumina MiSeq	SRP277160	PRJNA656733	None	656733	SRS7186995	SAMN15801210	simple	1392	Bacillus anthracis	BA0053	None	None	None	None	None	None	no	None	None	None	None	FRIEDRICH-LOEFFLER-INSTITUT	SRA1111954	None	public	C2DB60A16BA57A9BD3A0BB68E2409000	6A3E4304E77473FD69E569BC765A4B78
SRR3418292	2017-04-22 00:00:18	2016-04-22 10:58:26	1997088	397316571	1997088	198	154	None	https://sra-downloadb.be-md.ncbi.nlm.nih.gov/sos5/sra-pub-zq-11/SRR003/418/SRR3418292/SRR3418292.sralite.1	SRX1720105	None	WGS	RANDOM	GENOMIC	PAIRED	0	0	ILLUMINA	Illumina HiSeq 2500	SRP073712	PRJNA319321	None	319321	SRS1407892	SAMN04884953	simple	1392	Bacillus anthracis	ASC614	None	None	None	None	None	None	no	None	None	None	None	PUBLIC HEALTH ENGLAND	SRA417947	None	public	BD66D8E0DBFCD7D953EBD384166F8C6B	5E8D98B0E33BF395C8965EC1E4F197C6
SRR18729006	2022-04-12 04:10:37	2022-04-12 04:01:01	98314	49157000	98314	500	15	None	https://sra-downloadb.be-md.ncbi.nlm.nih.gov/sos3/sra-pub-zq-22/SRR018/18729/SRR18729006/SRR18729006.lite.1	SRX14829290	B_H2O4	OTHER	PCR	METAGENOMIC	PAIRED	0	0	ILLUMINA	Illumina NovaSeq 6000	SRP369727	PRJNA820511	None	820511	SRS12585295	SAMN27533109	simple	1392	Bacillus anthracis	B_H2O4	None	None	None	None	None	None	no	None	None	None	None	CHONGQING ACADEMY OF CHINESE MATERIA MEDICA	SRA1402675	None	public	6056AAB8DC575F0B3A4E3583E86EF3BA	E39657905427C5A2652F73956BA3A3C5
SRR3418277	2017-04-22 00:00:18	2016-04-22 10:58:11	1501904	298715845	1501904	198	117	None	https://sra-downloadb.be-md.ncbi.nlm.nih.gov/sos5/sra-pub-zq-14/SRR003/418/SRR3418277.sralite.1	SRX1720100	None	WGS	RANDOM	GENOMIC	PAIRED	0	0	ILLUMINA	Illumina HiSeq 2500	SRP073712	PRJNA319321	None	319321	SRS1407889	SAMN04884948	simple	1392	Bacillus anthracis	ASC609	None	None	None	None	None	None	no	None	None	None	None	PUBLIC HEALTH ENGLAND	SRA417947	None	public	ADFFBA2D6E52B43A85DAFBF30DA571EE	B58FAD3D56D563D85528CAD184B60153
SRR2155541	2015-08-16 19:13:38	2015-08-11 19:11:27	17658038	3531607600	17658038	200	2442	None	https://sra-downloadb.be-md.ncbi.nlm.nih.gov/sos5/sra-pub-zq-11/SRR002/155/SRR2155541/SRR2155541.sralite.1	SRX1142546	1000141	WGS	RANDOM	GENOMIC	PAIRED	0	0	ILLUMINA	Illumina HiSeq 2000	SRP062292	PRJNA236040	2	236040	SRS1028686	SAMN03010432	simple	1452727	Bacillus anthracis str. Turkey32	BBE	None	None	None	None	None	None	no	None	None	None	None	LOS ALAMOS NATIONAL LABORATORY	SRA288659	None	public	46FAB49932867730B0CBA6267D3D42D3	D1207BE027021F5BB1AA1FF0F5A67596
SRR2340969	2016-02-17	2020-05-13 03:06:08	1450657	290131400	1450657	200	194	None	https://sra-downloadb.be-md.ncbi.nlm.nih.gov/sos3/sra-pub-zq-22/SRR002/340/SRR2340969.sralite.1	SRX1220154	2002734236	WGS	RANDOM	GENOMIC	PAIRED	0	0	ILLUMINA	Illumina HiSeq 2500	SRP051684	PRJNA264742	None	264742	SRS1063582	SAMN04033144	simple	1392	Bacillus anthracis	2002734236	None	None	None	None	None	None	no	None	None	None	None	GEORGIA INSTITUTE OF TECHNOLOGY	SRA297161	None	public	E802D7020696D2133984B19EC6FA2FD4	EFEFF2240B77150F1B0794B6BFDE110E
SRR1925731	2015-04-13 11:30:47	2015-03-24 16:10:34	5644896	3376694322	5644896	598	1837	None	https://sra-downloadb.be-md.ncbi.nlm.nih.gov/sos5/sra-pub-zq-11/SRR001/925/SRR1925731/SRR1925731.sralite.1	SRX965458	BANT001-LIB-3	WGS	RANDOM	GENOMIC	PAIRED	728	202	ILLUMINA	Illumina MiSeq	SRP052870	PRJNA257008	2	257008	SRS881070	SAMN02999502	simple	1392	Bacillus anthracis	BANT001	None	None	None	None	None	None	no	None	None	None	None	CBIO INC	SRA248310	None	public	1FAC4968549A749582DE5926A6A6F574	3ADDF0B6E32C8F0D916D20D088E3C329
SRR2340489	2016-02-17	2020-05-13 07:43:46	4137935	827587000	4137935	200	528	None	https://sra-downloadb.be-md.ncbi.nlm.nih.gov/sos3/sra-pub-zq-22/SRR002/340/SRR2340489.sralite.1	SRX1219911	2002734180	WGS	RANDOM	GENOMIC	PAIRED	0	0	ILLUMINA	Illumina HiSeq 2500	SRP051684	PRJNA264742	None	264742	SRS1063477	SAMN04033130	simple	1392	Bacillus anthracis	2002734180	None	None	None	None	None	None	no	None	None	None	None	GEORGIA INSTITUTE OF TECHNOLOGY	SRA297161	None	public	597DF4F3955EA25F7387E154266A3034	1C717516279EAC11E76F91175238489B
SRR12172863	2021-08-31 00:36:27	2020-07-09 01:50:15	1598803	470795634	1598803	294	145	None	https://sra-downloadb.be-md.ncbi.nlm.nih.gov/sos1/sra-pub-zq-38/SRR012/12172/SRR12172863/SRR12172863.lite.1	SRX8687640	412-Illumina	WGS	unspecified	GENOMIC	PAIRED	0	0	ILLUMINA	Illumina iSeq 100	SRP270913	PRJNA644866	None	644866	SRS6966306	SAMN15480667	simple	1392	Bacillus anthracis	412	None	None	None	None	None	None	no	None	None	None	None	CENTERS FOR DISEASE CONTROL AND PREVENTION	SRA1096257	None	public	21E76E6C3393A76017FF7A878D7CC983	3B9D51BE60D97CE0F66BA531F76EB742
SRR5811206	2017-07-07 11:09:15	2017-07-07 11:03:46	1671541	334308200	1671541	200	199	None	https://sra-downloadb.be-md.ncbi.nlm.nih.gov/sos5/sra-pub-zq-14/SRR005/811/SRR5811206.sralite.1	SRX2989547	BC194	WGS	RANDOM	GENOMIC	PAIRED	0	0	ILLUMINA	Illumina Genome Analyzer IIx	SRP051684	PRJNA264742	None	264742	SRS2341470	SAMN07333058	simple	1392	Bacillus anthracis	2002734240	None	None	None	None	None	None	no	None	None	None	None	GEORGIA INSTITUTE OF TECHNOLOGY	SRA584591	None	public	2DF7245ACF012424A776838B569DFC67	DF53BCDB4989B35A58F735334FF1C0C7
SRR5811126	2017-07-07 11:24:12	2017-07-07 11:02:41	5964986	1192997200	5964986	200	693	None	https://sra-downloadb.be-md.ncbi.nlm.nih.gov/sos5/sra-pub-zq-14/SRR005/811/SRR5811126.sralite.1	SRX2989627	BC153	WGS	RANDOM	GENOMIC	PAIRED	0	0	ILLUMINA	Illumina Genome Analyzer IIx	SRP051684	PRJNA264742	None	264742	SRS2341551	SAMN07333017	simple	1392	Bacillus anthracis	2002734040	None	None	None	None	None	None	no	None	None	None	None	GEORGIA INSTITUTE OF TECHNOLOGY	SRA584591	None	public	081D6816E72A0E77D02023E9144AE5D6	5480C8D15488533F726B061A0B736210
SRR12172872	2021-08-31 00:36:26	2020-07-09 01:50:42	2215670	650618027	2215670	293	202	None	https://sra-downloadb.be-md.ncbi.nlm.nih.gov/sos3/sra-pub-zq-24/SRR012/12172/SRR12172872/SRR12172872.lite.1	SRX8687631	420-Illumina	WGS	unspecified	GENOMIC	PAIRED	0	0	ILLUMINA	Illumina iSeq 100	SRP270913	PRJNA644866	None	644866	SRS6966301	SAMN15480669	simple	1392	Bacillus anthracis	420	None	None	None	None	None	None	no	None	None	None	None	CENTERS FOR DISEASE CONTROL AND PREVENTION	SRA1096257	None	public	E958B4DF4FD7136AE9ACD3A7101EF7BE	39AE7DEEF2919C8EF3C1BBC1C2B9D9DE
SRR1739967	2017-07-13 10:56:27	2017-07-07 10:44:54	5370391	1084818982	5370391	202	668	None	https://sra-downloadb.be-md.ncbi.nlm.nih.gov/sos5/sra-pub-zq-14/SRR001/739/SRR1739967.sralite.1	SRX828346	8	WGS	RANDOM	GENOMIC	PAIRED	0	0	ILLUMINA	Illumina Genome Analyzer IIx	SRP051684	PRJNA264742	None	264742	SRS807440	SAMN03165117	simple	1392	Bacillus anthracis	2000031052	None	None	None	None	None	None	no	None	None	None	None	GEORGIA INSTITUTE OF TECHNOLOGY	SRA201123	None	public	6005FB6BB39C3E50E6CC756B545C98B4	C05824051F799144865DFA48384CC666
SRR2175373	2015-08-24 12:23:59	2015-08-19 12:14:58	11182930	2236586000	11182930	200	1387	None	https://sra-downloadb.be-md.ncbi.nlm.nih.gov/sos5/sra-pub-zq-11/SRR002/175/SRR2175373/SRR2175373.sralite.1	SRX1159803	BHI_STD	WGS	RANDOM	GENOMIC	PAIRED	0	0	ILLUMINA	Illumina HiSeq 2000	SRP062611	PRJNA238205	2	238205	SRS1038473	SAMN03092702	simple	1396	Bacillus cereus	BFR	None	None	None	None	None	None	no	None	None	None	None	LOS ALAMOS NATIONAL LABORATORY	SRA290117	None	public	04DE6E9B933533165E431CC05F7B204D	67A25A4DF32AC3C8C39DDC8229EC6990
SRR5811091	2017-07-07 11:09:15	2017-07-07 10:58:40	5071877	1014375400	5071877	200	605	None	https://sra-downloadb.be-md.ncbi.nlm.nih.gov/sos5/sra-pub-zq-14/SRR005/811/SRR5811091.sralite.1	SRX2989662	BC252	WGS	RANDOM	GENOMIC	PAIRED	0	0	ILLUMINA	Illumina Genome Analyzer IIx	SRP051684	PRJNA264742	None	264742	SRS2341586	SAMN07333116	simple	1392	Bacillus anthracis	2008724812	None	None	None	None	None	None	no	None	None	None	None	GEORGIA INSTITUTE OF TECHNOLOGY	SRA584591	None	public	8BFA69E4C379DFB8208C7FCC8940DBA2	8A2E9FAEAD6F591B0BFED9EBA25BDADE
SRR10820630	2020-01-14 09:56:36	2020-01-02 15:47:11	2968784	880349466	2968784	296	533	None	https://sra-downloadb.be-md.ncbi.nlm.nih.gov/sos5/sra-pub-zq-16/SRR010/820/SRR10820630.sralite.1	SRX7494052	S002193	WGS	RANDOM	GENOMIC	PAIRED	0	0	ILLUMINA	Illumina MiSeq	SRP239317	PRJNA596259	None	596259	SRS5935171	SAMN13622375	simple	1392	Bacillus anthracis	S002193	None	None	None	None	None	None	no	None	None	None	None	US ARMY CCDC CHEMICAL BIOLOGICAL CENTER	SRA1019230	None	public	6D9F0775C9B4968D7ACABC2A25CF121C	1625AEE184D160023B8AC0A1CC65585E
SRR5811013	2017-07-07 11:00:25	2017-07-07 10:54:20	4510612	911143624	4510612	202	600	None	https://sra-downloadb.be-md.ncbi.nlm.nih.gov/sos5/sra-pub-zq-14/SRR005/811/SRR5811013.sralite.1	SRX2989740	BC231	WGS	RANDOM	GENOMIC	PAIRED	0	0	ILLUMINA	Illumina Genome Analyzer IIx	SRP051684	PRJNA264742	None	264742	SRS2341663	SAMN07333095	simple	1392	Bacillus anthracis	2008724158	None	None	None	None	None	None	no	None	None	None	None	GEORGIA INSTITUTE OF TECHNOLOGY	SRA584591	None	public	39624AD645343FF21FBDD03AACD62BA7	DF2A134BDE7574D973DEEC09780B29DE
SRR5811229	2017-07-07 11:17:12	2017-07-07 11:06:37	7187116	1451797432	7187116	202	953	None	https://sra-downloadb.be-md.ncbi.nlm.nih.gov/sos5/sra-pub-zq-14/SRR005/811/SRR5811229.sralite.1	SRX2989524	BC165	WGS	RANDOM	GENOMIC	PAIRED	0	0	ILLUMINA	Illumina Genome Analyzer IIx	SRP051684	PRJNA264742	None	264742	SRS2341448	SAMN07333029	simple	1392	Bacillus anthracis	2002734073	None	None	None	None	None	None	no	None	None	None	None	GEORGIA INSTITUTE OF TECHNOLOGY	SRA584591	None	public	8077DB68D6349FD9DDB26BD25D0FAFF8	824EC401A832EFAAAED567D569CACB00
SRR1739976	2017-07-13 10:56:27	2017-07-07 10:48:45	4930327	995926054	4930327	202	609	None	https://sra-downloadb.be-md.ncbi.nlm.nih.gov/sos5/sra-pub-zq-14/SRR001/739/SRR1739976.sralite.1	SRX828355	17	WGS	RANDOM	GENOMIC	PAIRED	0	0	ILLUMINA	Illumina Genome Analyzer IIx	SRP051684	PRJNA264742	None	264742	SRS807448	SAMN03165126	simple	1392	Bacillus anthracis	2000032967	None	None	None	None	None	None	no	None	None	None	None	GEORGIA INSTITUTE OF TECHNOLOGY	SRA201123	None	public	87C3737CD64396F6A3821179211A123C	38EB2310DB2B2574357520504942F13F
SRR5811045	2017-07-07 11:00:25	2017-07-07 10:55:21	2090868	422355336	2090868	202	256	None	https://sra-downloadb.be-md.ncbi.nlm.nih.gov/sos5/sra-pub-zq-14/SRR005/811/SRR5811045.sralite.1	SRX2989708	BC135	WGS	RANDOM	GENOMIC	PAIRED	0	0	ILLUMINA	Illumina Genome Analyzer IIx	SRP051684	PRJNA264742	None	264742	SRS2341631	SAMN07332999	simple	1392	Bacillus anthracis	2002721556	None	None	None	None	None	None	no	None	None	None	None	GEORGIA INSTITUTE OF TECHNOLOGY	SRA584591	None	public	3A57008BF3C392BC01DBEE7007E6E91D	1030B650184621A8D445CEE685751AEC
SRR940689	2015-07-22 17:11:01	2015-10-12 13:55:11	52082616	2604130800	0	50	1326	None	https://sra-downloadb.be-md.ncbi.nlm.nih.gov/sos5/sra-pub-run-32/SRR000/940/SRR940689/SRR940689.2	SRX301314	None	WGA	RANDOM	GENOMIC	SINGLE	0	0	ILLUMINA	Illumina Genome Analyzer IIx	SRP025362	PRJNA206989	None	206989	SRS440893	SAMN02190115	simple	1392	Bacillus anthracis	Ba_100_soil_Illumina	None	None	None	None	None	None	no	None	None	None	None	LAWRENCE LIVERMORE NATIONAL LABORATORY	SRA076213	None	public	07152F5BFA3542D111E275EA69753F37	D10F650616E72AF0599763921C4011AF
SRR12216336	2020-07-14 14:03:21	2020-07-14 13:59:24	14509832	2901966400	14509832	200	1743	None	https://sra-downloadb.be-md.ncbi.nlm.nih.gov/sos3/sra-pub-zq-22/SRR012/12216/SRR12216336/SRR12216336.lite.1	SRX8726816	BGT_Illumina	WGA	RANDOM	GENOMIC	PAIRED	0	0	ILLUMINA	Illumina Genome Analyzer IIx	SRP271771	PRJNA243519	2	243519	SRS7001491	SAMN02736981	simple	1392	Bacillus anthracis	BGT	None	None	None	None	None	None	no	None	None	None	None	LOS ALAMOS NATIONAL LABORATORY	SRA1098816	None	public	0F3D8E0C5389BC74102E6EC581A9E337	7F33A938D26E016E975F814D68FA8AFA
SRR5811011	2017-07-07 10:58:12	2017-07-07 10:52:58	827892	165578400	827892	200	106	None	https://sra-downloadb.be-md.ncbi.nlm.nih.gov/sos5/sra-pub-zq-14/SRR005/811/SRR5811011.sralite.1	SRX2989742	BC237	WGS	RANDOM	GENOMIC	PAIRED	0	0	ILLUMINA	Illumina Genome Analyzer IIx	SRP051684	PRJNA264742	None	264742	SRS2341665	SAMN07333101	simple	1392	Bacillus anthracis	2008724187	None	None	None	None	None	None	no	None	None	None	None	GEORGIA INSTITUTE OF TECHNOLOGY	SRA584591	None	public	BC0EB0BDC70CAB1EB555F564DE65874A	2DA54C1BEA9B989D70079A436E3C7E29
SRR1739973	2017-07-13 10:56:27	2017-07-07 10:49:00	5759604	1163440008	5759604	202	733	None	https://sra-downloadb.be-md.ncbi.nlm.nih.gov/sos5/sra-pub-zq-14/SRR001/739/SRR1739973.sralite.1	SRX828352	14	WGS	RANDOM	GENOMIC	PAIRED	0	0	ILLUMINA	Illumina Genome Analyzer IIx	SRP051684	PRJNA264742	None	264742	SRS807446	SAMN03165123	simple	1392	Bacillus anthracis	2000032879	None	None	None	None	None	None	no	None	None	None	None	GEORGIA INSTITUTE OF TECHNOLOGY	SRA201123	None	public	F60B2F7DEC9AC8D7CB3419331829C100	E294DD08CCCCABE816D0B0644490E58C
SRR13950247	2021-12-22 01:23:04	2021-03-12 08:45:46	223398	134339095	223398	601	73	None	https://sra-downloadb.be-md.ncbi.nlm.nih.gov/sos2/sra-pub-zq-18/SRR013/13950/SRR13950247/SRR13950247.lite.1	SRX10329069	R058-10	WGS	RANDOM	GENOMIC	PAIRED	0	0	ILLUMINA	Illumina MiSeq	SRP310366	PRJNA695105	3	695105	SRS8448930	SAMN18241466	simple	1392	Bacillus anthracis	BwIM_A1074	None	None	None	None	None	None	no	None	None	None	None	BUNDESWEHR	SRA1205828	None	public	6B7934371E3FD13142AE8BF8E04B1D31	70E8DB031E715B99192F5D8B1893B68B
SRR5811111	2017-07-07 11:05:15	2017-07-07 10:58:33	1799848	359969600	1799848	200	206	None	https://sra-downloadb.be-md.ncbi.nlm.nih.gov/sos5/sra-pub-zq-14/SRR005/811/SRR5811111.sralite.1	SRX2989642	BC270	WGS	RANDOM	GENOMIC	PAIRED	0	0	ILLUMINA	Illumina Genome Analyzer IIx	SRP051684	PRJNA264742	None	264742	SRS2341565	SAMN07333134	simple	1392	Bacillus anthracis	2008725080	None	None	None	None	None	None	no	None	None	None	None	GEORGIA INSTITUTE OF TECHNOLOGY	SRA584591	None	public	21C6CAF1DFFD0D8B650538252F2B6CFD	1D794831867C40AE144F1938EC3BCC53
SRR5810963	2017-07-07 10:57:12	2017-07-07 10:52:04	3925640	792979280	3925640	202	493	None	https://sra-downloadb.be-md.ncbi.nlm.nih.gov/sos5/sra-pub-zq-14/SRR005/810/SRR5810963.sralite.1	SRX2989790	BC098	WGS	RANDOM	GENOMIC	PAIRED	0	0	ILLUMINA	Illumina Genome Analyzer IIx	SRP051684	PRJNA264742	None	264742	SRS2341725	SAMN07332962	simple	1392	Bacillus anthracis	2002013107	None	None	None	None	None	None	no	None	None	None	None	GEORGIA INSTITUTE OF TECHNOLOGY	SRA584591	None	public	41987CE2BB6C8EA820544912DB852A08	9021A0E8D54168A2CCFC78AFBD270915
SRR5811129	2017-07-07 11:07:33	2017-07-07 11:01:04	3900107	787821614	3900107	202	486	None	https://sra-downloadb.be-md.ncbi.nlm.nih.gov/sos5/sra-pub-zq-14/SRR005/811/SRR5811129.sralite.1	SRX2989624	BC160	WGS	RANDOM	GENOMIC	PAIRED	0	0	ILLUMINA	Illumina Genome Analyzer IIx	SRP051684	PRJNA264742	None	264742	SRS2341547	SAMN07333024	simple	1392	Bacillus anthracis	2002734067	None	None	None	None	None	None	no	None	None	None	None	GEORGIA INSTITUTE OF TECHNOLOGY	SRA584591	None	public	50B58C7B8127D4BF8889394FB1DFB53C	778411CE5B8D8AECA7CAE3BA4C88BEC2
SRR2340624	2016-02-17	2020-05-13 03:00:01	2011669	651935000	2011669	324	375	None	https://sra-downloadb.be-md.ncbi.nlm.nih.gov/sos3/sra-pub-zq-22/SRR002/340/SRR2340624.sralite.1	SRX1220006	2002734204	WGS	RANDOM	GENOMIC	PAIRED	0	0	ILLUMINA	Illumina HiSeq 2500	SRP051684	PRJNA264742	None	264742	SRS1063506	SAMN04033136	simple	1392	Bacillus anthracis	2002734204	None	None	None	None	None	None	no	None	None	None	None	GEORGIA INSTITUTE OF TECHNOLOGY	SRA297161	None	public	720B575044D51B558E25D15D9DF9517D	0D904B64B3BCF0E8677BBEE4CE75BBE4
SRR2340476	2016-02-17	2020-05-13 07:39:31	4464223	892844600	4464223	200	567	None	https://sra-downloadb.be-md.ncbi.nlm.nih.gov/sos3/sra-pub-zq-22/SRR002/2340/SRR2340476/SRR2340476.lite.1	SRX1219897	2002734145	WGS	RANDOM	GENOMIC	PAIRED	0	0	ILLUMINA	Illumina HiSeq 2500	SRP051684	PRJNA264742	None	264742	SRS1063462	SAMN04033118	simple	1392	Bacillus anthracis	2002734145	None	None	None	None	None	None	no	None	None	None	None	GEORGIA INSTITUTE OF TECHNOLOGY	SRA297161	None	public	D2E60BF96ACFA2217229E66680AA0421	926A9A6A2E7C3A3B48D1CE64527D8D0E
SRR5811240	2017-07-07 11:14:30	2017-07-07 11:05:37	2934214	586842800	2934214	200	369	None	https://sra-downloadb.be-md.ncbi.nlm.nih.gov/sos5/sra-pub-zq-14/SRR005/811/SRR5811240.sralite.1	SRX2989513	BC213	WGS	RANDOM	GENOMIC	PAIRED	0	0	ILLUMINA	Illumina Genome Analyzer IIx	SRP051684	PRJNA264742	None	264742	SRS2341436	SAMN07333077	simple	1392	Bacillus anthracis	2002734635	None	None	None	None	None	None	no	None	None	None	None	GEORGIA INSTITUTE OF TECHNOLOGY	SRA584591	None	public	E052900EE38456F56EC2BE220D259449	98C0B2398C713B9168F5C184DE80371A
