# Supplementary material for: Methods for safely sharing dual-use genetic data
Source: Front Microbiol. 2026 Feb 11;17:1716431. doi: 10.3389/fmicb.2026.1716431 (PMC12932512; doi:10.3389/fmicb.2026.1716431)
Supplement: Supplementary file 3 [file Table_2.xlsx]

## Sheet: COVID_sample_2_metadata_with_SR
sample_id	contractor_name	collection_date	instrument	location	ec19_genome_coverage	ec19_fold_coverage	amplicon_scheme	ec-19_pangolineage	vendor_genome_rerun_pangolin	ec19_mix_count	ec19_mutation_count	ec-19_who_variant	vendor_who_variant	Isolate	SRA_Accession
USA-MA-CDCBI-CRSP_Z6EC5ET4JA7HKX7Q-2021	Broad Institute	2021-12-10	Illumina NovaSeq 6000-Artic V3	USA - Massachusetts	98.7646	3508.84	neb_vss1a.primer.bedpe	B.1.617.2	B.1.617.2	4	61	Delta	Delta	MA-CDCBI-CRSP_Z6EC5ET4JA7HKX7Q
USA-VT-CDCBI-CRSP_SRGIEOQLFTM77N4R-2022	Broad Institute	2022-05-08	Illumina NovaSeq 6000	USA: Vermont	99.759	766.98	NEB Varskip 2a	BA.2.18	BA.2.18	0	70	Omicron	Omicron	VT-CDCBI-CRSP_SRGIEOQLFTM77N4R	SRR19406613

## Sheet: COVID_sample_5_metadata_with_SR
sample_id	contractor_name	collection_date	instrument	location	ec19_genome_coverage	ec19_fold_coverage	amplicon_scheme	ec-19_pangolineage	vendor_genome_rerun_pangolin	ec19_mutation_count	ec-19_who_variant	vendor_who_variant	Isolate	SRA_Accession
USA-VT-CDCBI-CRSP_5KVJT5Q3EY7QZEQ3-2022	Broad Institute	2022-05-12	Illumina NovaSeq 6000	USA: Vermont	99.846	1132.46	NEB Varskip 2a	BA.2	BA.2	74	Omicron	Omicron	VT-CDCBI-CRSP_5KVJT5Q3EY7QZEQ3	SRR19406639
USA-NY-CDCBI-CRSP_4YEQPXOOSWA7KINR-2022	Broad Institute	2022-05-12	Illumina NovaSeq 6000	USA: New York	99.846	1194.36	NEB Varskip 2a	BA.2.12.1	BA.2.12.1	82	Omicron	Omicron	NY-CDCBI-CRSP_4YEQPXOOSWA7KINR	SRR19406862
USA-MA-Broad-CRSP_PFVQEMXNNCKNTQYP-2022	Broad Institute	2022-05-04	Illumina NovaSeq 6000	USA: Massachusetts	99.846	1448.1	NEB Varskip 2a	BA.2	BA.2	75	Omicron	Omicron	MA-Broad-CRSP_PFVQEMXNNCKNTQYP	SRR19320046
USA-ME-Broad-CRSP_XG24LTODEGDSINLZ-2022	Broad Institute	2022-05-05	Illumina NovaSeq 6000	USA: Maine	98.2725	906.2	NEB Varskip 2a	BA.2.12.1	BA.2.12.1	72	Omicron	Omicron	ME-Broad-CRSP_XG24LTODEGDSINLZ	SRR19320455
USA-VT-Broad-CRSP_5F4YPY2DSJSEMDO4-2022	Broad Institute	2022-05-06	Illumina NovaSeq 6000	USA: Vermont	99.7422	1874.44	NEB Varskip 2a	BA.2.7	BA.2	78	Omicron	Omicron	VT-Broad-CRSP_5F4YPY2DSJSEMDO4	SRR19321015

## Sheet: COVID_sample_10_metadata_with_S
sample_id	contractor_name	collection_date	instrument	location	ec19_genome_coverage	ec19_fold_coverage	amplicon_scheme	ec-19_pangolineage	vendor_genome_rerun_pangolin	ec19_mutation_count	ec-19_who_variant	vendor_who_variant	Isolate	SRA_Accession
USA-MA-Broad-CRSP_DREVDL6A2BDHKRSG-2022	Broad Institute	2022-05-04	Illumina NovaSeq 6000	USA: Massachusetts	99.846	1206.15	NEB Varskip 2a	BA.2.12.1	BA.2.12.1	77	Omicron	Omicron	MA-Broad-CRSP_DREVDL6A2BDHKRSG	SRR19320214
USA-MA-CDCBI-CRSP_ZBOZ2IP4FYN4HIFQ-2021	Broad Institute	2021-12-03	Illumina NovaSeq 6000/Artic V3	USA / Massachusetts	99.682	4228.9	neb_vss1a.primer.bedpe	AY.126	AY.126	53	Delta	Delta	MA-CDCBI-CRSP_ZBOZ2IP4FYN4HIFQ	SRR17369875
USA-ME-Broad-CRSP_HA3L5T6XDR3TJELZ-2022	Broad Institute	2022-05-05	Illumina NovaSeq 6000	USA: Maine	99.8293	1346.51	NEB Varskip 2a	BA.2.12.1	BA.2.12.1	78	Omicron	Omicron	ME-Broad-CRSP_HA3L5T6XDR3TJELZ	SRR19319829
USA-VT-CDCBI-CRSP_X4HEYT72WKWVSH77-2022	Broad Institute	2022-05-08	Illumina NovaSeq 6000	USA: Vermont	98.527	329.02	NEB Varskip 2a	BA.2	BA.2	65	Omicron	Omicron	VT-CDCBI-CRSP_X4HEYT72WKWVSH77	SRR19406822
USA-MA-CDCBI-CRSP_FICIFXVP5VMREUFG-2021	Broad Institute	2021-12-04	Illumina NovaSeq 6000/Artic V3	USA / Massachusetts	99.9833	2763.05	neb_vss1a.primer.bedpe	AY.54	AY.54	45	Delta	Delta	MA-CDCBI-CRSP_FICIFXVP5VMREUFG	SRR17359995
USA-MA-Broad-CRSP_NG6ZJ3XJBKFYE2XP-2022	Broad Institute	2022-05-05	Illumina NovaSeq 6000	USA: Massachusetts	99.846	1409.19	NEB Varskip 2a	BA.2.12.1	BA.2.12.1	77	Omicron	Omicron	MA-Broad-CRSP_NG6ZJ3XJBKFYE2XP	SRR19320177
USA-MA-Broad-CRSP_TPWBWYFRQRBDON33-2022	Broad Institute	2022-05-05	Illumina NovaSeq 6000	USA: Massachusetts	99.846	1710.57	NEB Varskip 2a	BA.1.1	BA.1.1	68	Omicron	Omicron	MA-Broad-CRSP_TPWBWYFRQRBDON33	SRR19320009
USA-NH-CDCBI-CRSP_UBRMYFX2DXXGFQLV-2022	Broad Institute	2022-05-12	Illumina NovaSeq 6000	USA: New Hampshire	93.0131	1035.93	NEB Varskip 2a	BA.2.12.1	BA.2.12.1	75	Omicron	Omicron	NH-CDCBI-CRSP_UBRMYFX2DXXGFQLV	SRR19407169
USA-MA-CDCBI-CRSP_JOLZ3LPKR377AD3S-2021	Broad Institute	2021-12-07	Illumina NovaSeq 6000/Artic V3	USA / Massachusetts	96.3575	2712.79	neb_vss1a.primer.bedpe	AY.36	AY.36	48	Delta	Delta	MA-CDCBI-CRSP_JOLZ3LPKR377AD3S
USA-MA-CDCBI-CRSP_5JV2RKW6JNRX664J-2021	Broad Institute	2021-12-01	Illumina NovaSeq 6000/Artic V3	USA / Massachusetts	98.1855	2246.49	neb_vss1a.primer.bedpe	AY.46.1	AY.46.1	51	Delta	Delta	MA-CDCBI-CRSP_5JV2RKW6JNRX664J	SRR17206287

## Sheet: COVID_sample_50_metadata_with_S
sample_id	contractor_name	collection_date	instrument	location	ec19_genome_coverage	ec19_fold_coverage	amplicon_scheme	ec-19_pangolineage	vendor_genome_rerun_pangolin	ec19_mutation_count	ec-19_who_variant	vendor_who_variant	Isolate	SRA_Accession
USA-MA-CDCBI-CRSP_ESW6IHEUGVBXEIA5-2021	Broad Institute	2021-12-18	Illumina NovaSeq 6000/Artic V3	USA / Massachusetts	99.933	4252.47	neb_vss1a.primer.bedpe	AY.127	AY.127	54	Delta	Delta	MA-CDCBI-CRSP_ESW6IHEUGVBXEIA5	SRR17389613
USA-MA-CDCBI-CRSP_2VJDEBN2VHA5R3BK-2021	Broad Institute	2021-12-11	Illumina NovaSeq 6000/Artic V3	USA / Massachusetts	99.836	1736.81	neb_vss1a.primer.bedpe	AY.75	AY.75	37	Delta	Delta	MA-CDCBI-CRSP_2VJDEBN2VHA5R3BK	SRR17355903
USA-MA-Broad-CRSP_NVHKI4JOUKQH7T6X-2022	Broad Institute	2022-05-07	Illumina NovaSeq 6000	USA: Massachusetts	99.9766	1871.68	NEB Varskip 2a	BA.2.3	BA.2.3	73	Omicron	Omicron	MA-Broad-CRSP_NVHKI4JOUKQH7T6X	SRR19320564
USA-CT-CDCBI-CRSP_QFECRRAPIYNNCDYR-2022	Broad Institute	2022-05-08	Illumina NovaSeq 6000	USA: Connecticut	99.8427	1380.81	NEB Varskip 2a	BA.2	BA.2	74	Omicron	Omicron	CT-CDCBI-CRSP_QFECRRAPIYNNCDYR	SRR19406522
USA-MA-Broad-CRSP_7FMIRJAGGPGN7LSO-2022	Broad Institute	2022-05-04	Illumina NovaSeq 6000	USA: Massachusetts	99.6083	1649.12	NEB Varskip 2a	BA.2.12.1	BA.2.12.1	76	Omicron	Omicron	MA-Broad-CRSP_7FMIRJAGGPGN7LSO	SRR19319954
USA-MA-Broad-CRSP_GAO5A26F2UJOH445-2022	Broad Institute	2022-05-06	Illumina NovaSeq 6000	USA: Massachusetts	99.846	1727.13	NEB Varskip 2a	BA.2	BA.2	74	Omicron	Omicron	MA-Broad-CRSP_GAO5A26F2UJOH445	SRR19320741
USA-MA-Broad-CRSP_P2SSKKDMWT6DOMW3-2022	Broad Institute	2022-05-07	Illumina NovaSeq 6000	USA: Massachusetts	99.846	2643.7	NEB Varskip 2a	BA.2	BA.2	74	Omicron	Omicron	MA-Broad-CRSP_P2SSKKDMWT6DOMW3	SRR19321185
USA-MA-Broad-CRSP_CQC3HPISHSEX3KYQ-2022	Broad Institute	2022-05-04	Illumina NovaSeq 6000	USA: Massachusetts	99.846	1926.93	NEB Varskip 2a	BA.2.12.1	BA.2.12.1	78	Omicron	Omicron	MA-Broad-CRSP_CQC3HPISHSEX3KYQ	SRR19319920
USA-MA-CDCBI-CRSP_ISFQNDMVXRC2GG6O-2022	Broad Institute	2022-05-08	Illumina NovaSeq 6000	USA: Massachusetts	99.846	897.02	NEB Varskip 2a	BA.2	BA.2	74	Omicron	Omicron	MA-CDCBI-CRSP_ISFQNDMVXRC2GG6O	SRR19406959
USA-VT-CDCBI-CRSP_X5NC2UA6LIRB6X45-2022	Broad Institute	2022-05-12	Illumina NovaSeq 6000	USA: Vermont	99.846	1557.93	NEB Varskip 2a	BA.2.12.1	BA.2.12.1	78	Omicron	Omicron	VT-CDCBI-CRSP_X5NC2UA6LIRB6X45	SRR19406821
USA-VT-Broad-CRSP_6PBEDAEPTFPFNOPV-2022	Broad Institute	2022-05-04	Illumina NovaSeq 6000	USA: Vermont	99.9531	1113.93	NEB Varskip 2a	BA.2.12.1	BA.2.12.1	77	Omicron	Omicron	VT-Broad-CRSP_6PBEDAEPTFPFNOPV	SRR19320319
USA-MA-CDCBI-CRSP_7MMPXDAUXI3SVAXT-2021	Broad Institute	2021-12-05	Illumina NovaSeq 6000/Artic V3	USA / Massachusetts	99.846	4370.99	neb_vss1a.primer.bedpe	AY.54	AY.54	47	Delta	Delta	MA-CDCBI-CRSP_7MMPXDAUXI3SVAXT	SRR17360821
USA-VT-Broad-CRSP_434RI6GKVKADKLEV-2022	Broad Institute	2022-05-06	Illumina NovaSeq 6000	USA: Vermont	99.846	1746.43	NEB Varskip 2a	BA.2.7	BA.2.7	76	Omicron	Omicron	VT-Broad-CRSP_434RI6GKVKADKLEV	SRR19321092
USA-MA-Broad-CRSP_CKAIQJSVYHEZMHZT-2022	Broad Institute	2022-05-04	Illumina NovaSeq 6000	USA: Massachusetts	99.8393	1269.04	NEB Varskip 2a	BA.2.12.1	BA.2.12.1	78	Omicron	Omicron	MA-Broad-CRSP_CKAIQJSVYHEZMHZT	SRR19319924
USA-MA-Broad-CRSP_E7NIJRL2IMTOI3EW-2022	Broad Institute	2022-05-05	Illumina NovaSeq 6000	USA: Massachusetts	99.6083	988.13	NEB Varskip 2a	BA.2.21	BA.2.21	79	Omicron	Omicron	MA-Broad-CRSP_E7NIJRL2IMTOI3EW	SRR19320207
USA-ME-CDCBI-CRSP_XAJIRU3HQYOKCRR2-2022	Broad Institute	2022-05-12	Illumina NovaSeq 6000	USA: Maine	99.9632	1693.21	NEB Varskip 2a	BA.2.12.1	BA.2.12.1	77	Omicron	Omicron	ME-CDCBI-CRSP_XAJIRU3HQYOKCRR2	SRR19406868
USA-MA-Broad-CRSP_TMRLLIYGE3QTWKS5-2022	Broad Institute	2022-05-06	Illumina NovaSeq 6000	USA: Massachusetts	99.846	1628.39	NEB Varskip 2a	BA.2.23	BA.2.23	73	Omicron	Omicron	MA-Broad-CRSP_TMRLLIYGE3QTWKS5	SRR19321149
USA-NH-CDCBI-CRSP_T3DOWUQ7V2NRZ5FO-2021	Broad Institute	2021-12-21	Illumina NovaSeq 6000/Artic V3	USA / New Hampshire	99.9866	4592.94	neb_vss1a.primer.bedpe	AY.33	AY.33	48	Delta	Delta	NH-CDCBI-CRSP_T3DOWUQ7V2NRZ5FO	SRR17392379
USA-MA-Broad-CRSP_QVYUQGZAKA2YKQKC-2022	Broad Institute	2022-05-05	Illumina NovaSeq 6000	USA: Massachusetts	99.846	1397.53	NEB Varskip 2a	BA.2.12.1	BA.2.12.1	78	Omicron	Omicron	MA-Broad-CRSP_QVYUQGZAKA2YKQKC	SRR19320334
USA-MA-Broad-CRSP_VNROUEOGD2NSIY75-2022	Broad Institute	2022-05-07	Illumina NovaSeq 6000	USA: Massachusetts	99.846	1206.67	NEB Varskip 2a	BA.2	BA.2	76	Omicron	Omicron	MA-Broad-CRSP_VNROUEOGD2NSIY75	SRR19321039
USA-VT-CDCBI-CRSP_TJEJAV4BEOKLARNP-2022	Broad Institute	2022-05-08	Illumina NovaSeq 6000	USA: Vermont	99.2233	1045.42	NEB Varskip 2a	BA.2.12.1	BA.2.12.1	68	Omicron	Omicron	VT-CDCBI-CRSP_TJEJAV4BEOKLARNP	SRR19406609
USA-VT-Broad-CRSP_OE36R6Z5XYZ7DPFC-2022	Broad Institute	2022-05-06	Illumina NovaSeq 6000	USA: Vermont	99.8159	1716.55	NEB Varskip 2a	BA.2.12.1	BA.2.12.1	73	Omicron	Omicron	VT-Broad-CRSP_OE36R6Z5XYZ7DPFC	SRR19320978
USA-VT-Broad-CRSP_JKNL3QTHQUH5TKMH-2022	Broad Institute	2022-05-06	Illumina NovaSeq 6000	USA: Vermont	99.846	1818.76	NEB Varskip 2a	BA.2.3.6	BA.2.3.6	80	Omicron	Omicron	VT-Broad-CRSP_JKNL3QTHQUH5TKMH	SRR19321072
USA-MA-CDCBI-CRSP_XSP53KXXCOK5Z2V7-2021	Broad Institute	2021-12-03	Illumina NovaSeq 6000/Artic V3	USA / Massachusetts	97.8842	5009.61	neb_vss1a.primer.bedpe	AY.39.2	AY.39.2	44	Delta	Delta	MA-CDCBI-CRSP_XSP53KXXCOK5Z2V7
USA-MA-CDCBI-CRSP_TBKFPOSGQN7PYNSD-2021	Broad Institute	2021-12-08	Illumina NovaSeq 6000/Artic V3	USA / Massachusetts	99.9866	4007.82	neb_vss1a.primer.bedpe	AY.3	AY.3	50	Delta	Delta	MA-CDCBI-CRSP_TBKFPOSGQN7PYNSD	SRR17354502
USA-MA-CDCBI-CRSP_CHANLFHW7IW6XVMT-2022	Broad Institute	2022-05-08	Illumina NovaSeq 6000	USA: Massachusetts	99.307	952.48	NEB Varskip 2a	None	None	74	Unassigned	Unassigned	MA-CDCBI-CRSP_CHANLFHW7IW6XVMT	SRR19407013
USA-MA-Broad-CRSP_E5WRO5TIPZI3WT2V-2022	Broad Institute	2022-05-08	Illumina NovaSeq 6000	USA: Massachusetts	99.0392	907.1	NEB Varskip 2a	BA.2.23.1	BA.2.23.1	65	Omicron	Omicron	MA-Broad-CRSP_E5WRO5TIPZI3WT2V	SRR19320928
USA-NH-CDCBI-CRSP_EYUSCGCLIBFZZEQO-2022	Broad Institute	2022-05-07	Illumina NovaSeq 6000	USA: New Hampshire	98.6475	1191.67	NEB Varskip 2a	BA.2.12.1	BA.2.12.1	79	Omicron	Omicron	NH-CDCBI-CRSP_EYUSCGCLIBFZZEQO	SRR19407182
USA-MA-CDCBI-CRSP_26GFI5XFT3TCYEM7-2022	Broad Institute	2022-05-08	Illumina NovaSeq 6000	USA: Massachusetts	99.8326	949.03	NEB Varskip 2a	BA.2	BA.2	79	Omicron	Omicron	MA-CDCBI-CRSP_26GFI5XFT3TCYEM7	SRR19406509
USA-MA-CDCBI-CRSP_2PKIGOUKV3TB2OQT-2021	Broad Institute	2021-12-08	Illumina NovaSeq 6000/Artic V3	USA / Massachusetts	99.9498	6196.46	neb_vss1a.primer.bedpe	AY.47	AY.47	48	Delta	Delta	MA-CDCBI-CRSP_2PKIGOUKV3TB2OQT	SRR17368378
USA-MA-Broad-CRSP_LHQXVKYCZBKIEZHT-2022	Broad Institute	2022-05-05	Illumina NovaSeq 6000	USA: Massachusetts	71.299	493.22	NEB Varskip 2a	BA.2.12.1	None	61	Omicron	Unassigned	MA-Broad-CRSP_LHQXVKYCZBKIEZHT
USA-VT-Broad-CRSP_5SAPI2ZN5DOYNEQF-2022	Broad Institute	2022-05-07	Illumina NovaSeq 6000	USA: Vermont	97.1242	1306.18	NEB Varskip 2a	BA.2.12.1	BA.2.12.1	70	Omicron	Omicron	VT-Broad-CRSP_5SAPI2ZN5DOYNEQF	SRR19321012
USA-MA-Broad-CRSP_JI4UTMFP5VVBSISJ-2022	Broad Institute	2022-05-04	Illumina NovaSeq 6000	USA: Massachusetts	99.9431	1037.45	NEB Varskip 2a	BA.2	BA.2	73	Omicron	Omicron	MA-Broad-CRSP_JI4UTMFP5VVBSISJ	SRR19320193
USA-MA-Broad-CRSP_RDK7JEXDCSHZ5ZIV-2022	Broad Institute	2022-05-07	Illumina NovaSeq 6000	USA: Massachusetts	99.538	1031.98	NEB Varskip 2a	BA.2.7	BA.2.7	69	Omicron	Omicron	MA-Broad-CRSP_RDK7JEXDCSHZ5ZIV	SRR19320834
USA-MA-CDCBI-CRSP_CYKTAGGB25XGO7AK-2022	Broad Institute	2022-05-12	Illumina NovaSeq 6000	USA: Massachusetts	99.846	1241.67	NEB Varskip 2a	BA.2.12.1	BA.2.12.1	79	Omicron	Omicron	MA-CDCBI-CRSP_CYKTAGGB25XGO7AK	SRR19407004
USA-MA-CDCBI-CRSP_SJI35LD4T3K3JDD7-2022	Broad Institute	2022-05-12	Illumina NovaSeq 6000	USA: Massachusetts	99.6117	1400.45	NEB Varskip 2a	BA.2	BA.2	73	Omicron	Omicron	MA-CDCBI-CRSP_SJI35LD4T3K3JDD7	SRR19406673
USA-MA-Broad-CRSP_HDYE6L645DOMHVOU-2022	Broad Institute	2022-05-06	Illumina NovaSeq 6000	USA: Massachusetts	99.0124	1984.42	NEB Varskip 2a	BA.2	BA.2	74	Omicron	Omicron	MA-Broad-CRSP_HDYE6L645DOMHVOU	SRR19320915
USA-MA-CDCBI-CRSP_5N5YBQKFCZ5JLFYA-2022	Broad Institute	2022-05-08	Illumina NovaSeq 6000	USA: Massachusetts	99.538	901.13	NEB Varskip 2a	BA.2	BA.2	65	Omicron	Omicron	MA-CDCBI-CRSP_5N5YBQKFCZ5JLFYA	SRR19406568
USA-MA-CDCBI-CRSP_3ERLKC4JSDWN7CJR-2021	Broad Institute	2021-12-10	Illumina NovaSeq 6000/Artic V3	USA / Massachusetts	94.7138	5887.8	neb_vss1a.primer.bedpe	AY.100	AY.100	45	Delta	Delta	MA-CDCBI-CRSP_3ERLKC4JSDWN7CJR	SRR17354291
USA-VT-CDCBI-CRSP_EHECV3U2ZIPVJS7H-2022	Broad Institute	2022-05-12	Illumina NovaSeq 6000	USA: Vermont	99.846	1393.17	NEB Varskip 2a	BA.2	BA.2.56	77	Omicron	Omicron	VT-CDCBI-CRSP_EHECV3U2ZIPVJS7H	SRR19406827
USA-VT-CDCBI-CRSP_7DNCBRLQAPKE6OPU-2021	Broad Institute	2021-12-08	Illumina NovaSeq 6000/Artic V3	USA / Vermont	99.9297	4134.26	neb_vss1a.primer.bedpe	AY.35	AY.35	42	Delta	Delta	VT-CDCBI-CRSP_7DNCBRLQAPKE6OPU	SRR17368856
USA-MA-CDCBI-CRSP_3YTTOXX5JZC5X55V-2021	Broad Institute	2021-12-20	Illumina NovaSeq 6000/Artic V3	USA / Massachusetts	99.9498	3459.59	neb_vss1a.primer.bedpe	AY.127	AY.127	51	Delta	Delta	MA-CDCBI-CRSP_3YTTOXX5JZC5X55V	SRR17388816
USA-MA-CDCBI-CRSP_2WWXCNZQJIL7WZ5F-2021	Broad Institute	2021-12-20	Illumina NovaSeq 6000/Artic V3	USA / Massachusetts	99.9933	5048.7	neb_vss1a.primer.bedpe	AY.113	AY.113	46	Delta	Delta	MA-CDCBI-CRSP_2WWXCNZQJIL7WZ5F	SRR17391110
USA-MA-CDCBI-CRSP_XF7PN2HOXAYDKNM7-2021	Broad Institute	2021-12-06	Illumina NovaSeq 6000/Artic V3	USA / Massachusetts	99.6585	4463	neb_vss1a.primer.bedpe	AY.7.2	AY.7.2	54	Delta	Delta	MA-CDCBI-CRSP_XF7PN2HOXAYDKNM7	SRR17367949
USA-CT-Broad-CRSP_V5T2Z7PSI72IJE2L-2022	Broad Institute	2022-05-07	Illumina NovaSeq 6000	USA: Connecticut	99.846	1601.43	NEB Varskip 2a	BA.2.9	BA.2.9	73	Omicron	Omicron	CT-Broad-CRSP_V5T2Z7PSI72IJE2L	SRR19320781
USA-MA-CDCBI-CRSP_DEWLF27DSGEYQK2S-2022	Broad Institute	2022-05-07	Illumina NovaSeq 6000	USA: Massachusetts	99.4108	1111.59	NEB Varskip 2a	BA.2.13	BA.2.13	64	Omicron	Omicron	MA-CDCBI-CRSP_DEWLF27DSGEYQK2S	SRR19406544
USA-MA-CDCBI-CRSP_BC2HWXN25HAG4YP4-2021	Broad Institute	2021-12-02	Illumina NovaSeq 6000/Artic V3	USA / Massachusetts	98.6475	4723.6	neb_vss1a.primer.bedpe	AY.119.2	AY.119.2	54	Delta	Delta	MA-CDCBI-CRSP_BC2HWXN25HAG4YP4	SRR17371527
USA-MA-CDCBI-CRSP_BRNMFBESKB5RKLGW-2022	Broad Institute	2022-05-08	Illumina NovaSeq 6000	USA: Massachusetts	99.846	1248.46	NEB Varskip 2a	BA.2	BA.2	75	Omicron	Omicron	MA-CDCBI-CRSP_BRNMFBESKB5RKLGW	SRR19406760
USA-MA-Broad-CRSP_DIZXGBPJ44IENL4J-2022	Broad Institute	2022-05-07	Illumina NovaSeq 6000	USA: Massachusetts	99.846	1043.03	NEB Varskip 2a	BA.2.12.1	BA.2.12.1	76	Omicron	Omicron	MA-Broad-CRSP_DIZXGBPJ44IENL4J	SRR19320942
USA-MA-CDCBI-CRSP_6G7PMVIHVGLE5GS3-2021	Broad Institute	2021-12-27	Illumina NovaSeq 6000/Artic V3	USA / Massachusetts	99.6351	3913.63	neb_vss1a.primer.bedpe	AY.46.1	AY.46.1	48	Delta	Delta	MA-CDCBI-CRSP_6G7PMVIHVGLE5GS3	SRR17472841

## Sheet: COVID_sample_100_metadata_with_
sample_id	contractor_name	collection_date	instrument	location	ec19_genome_coverage	ec19_fold_coverage	amplicon_scheme	ec-19_pangolineage	vendor_genome_rerun_pangolin	ec19_mutation_count	ec-19_who_variant	vendor_who_variant	Isolate	SRA_Accession
USA-VT-Broad-CRSP_7UA277Z24M6QEVGX-2022	Broad Institute	2022-05-07	Illumina NovaSeq 6000	USA: Vermont	98.527	776.24	NEB Varskip 2a	BA.2.12.1	BA.2.12.1	76	Omicron	Omicron	VT-Broad-CRSP_7UA277Z24M6QEVGX	SRR19321006
USA-MA-CDCBI-CRSP_BTB3RCJVCZLMHW64-2022	Broad Institute	2022-05-08	Illumina NovaSeq 6000	USA: Massachusetts	99.7221	935.44	NEB Varskip 2a	BA.2.3	BA.2.3	64	Omicron	Omicron	MA-CDCBI-CRSP_BTB3RCJVCZLMHW64	SRR19407022
USA-CT-CDCBI-CRSP_7PKZ3HC6UKMCYNYV-2022	Broad Institute	2022-05-12	Illumina NovaSeq 6000	USA: Connecticut	99.846	935.26	NEB Varskip 2a	BA.2	BA.2	74	Omicron	Omicron	CT-CDCBI-CRSP_7PKZ3HC6UKMCYNYV	SRR19406596
USA-ME-Broad-CRSP_IBPOM6GKTCOQZO4F-2022	Broad Institute	2022-05-04	Illumina NovaSeq 6000	USA: Maine	99.846	1180.18	NEB Varskip 2a	BA.2.12.1	BA.2.12.1	77	Omicron	Omicron	ME-Broad-CRSP_IBPOM6GKTCOQZO4F	SRR19319827
USA-CT-Broad-CRSP_H72LY6BNWJXLHY75-2022	Broad Institute	2022-05-07	Illumina NovaSeq 6000	USA: Connecticut	99.846	1708.78	NEB Varskip 2a	BA.2.12.1	BA.2.12.1	80	Omicron	Omicron	CT-Broad-CRSP_H72LY6BNWJXLHY75	SRR19320786
USA-CT-Broad-CRSP_BUIPE4SNA74HJXDR-2022	Broad Institute	2022-05-05	Illumina NovaSeq 6000	USA: Connecticut	99.846	2190.18	NEB Varskip 2a	BA.2.12.1	BA.2.12.1	80	Omicron	Omicron	CT-Broad-CRSP_BUIPE4SNA74HJXDR	SRR19319973
USA-MA-CDCBI-CRSP_23SFDS5Y7OSI6KMB-2022	Broad Institute	2022-05-12	Illumina NovaSeq 6000	USA: Massachusetts	99.846	1131.02	NEB Varskip 2a	BA.2.26	BA.2	74	Omicron	Omicron	MA-CDCBI-CRSP_23SFDS5Y7OSI6KMB	SRR19406512
USA-RI-CDCBI-RIDOH_UCFWMUT7Z36O5BYL-2021	Broad Institute	2021-12-09	Illumina NovaSeq 6000/Artic V3	USA / Rhode Island	99.9866	4767.35	neb_vss1a.primer.bedpe	AY.34.1	AY.34.1	63	Delta	Delta	RI-CDCBI-RIDOH_UCFWMUT7Z36O5BYL	SRR17394116
USA-MA-Broad-CRSP_LJDEB4NGCRMVLTVW-2022	Broad Institute	2022-05-07	Illumina NovaSeq 6000	USA: Massachusetts	99.846	1834.66	NEB Varskip 2a	BA.2.7	BA.2.7	80	Omicron	Omicron	MA-Broad-CRSP_LJDEB4NGCRMVLTVW	SRR19321198
USA-MA-CDCBI-CRSP_BRNMFBESKB5RKLGW-2022	Broad Institute	2022-05-08	Illumina NovaSeq 6000	USA: Massachusetts	99.846	1248.46	NEB Varskip 2a	BA.2	BA.2	75	Omicron	Omicron	MA-CDCBI-CRSP_BRNMFBESKB5RKLGW	SRR19406760
USA-MA-Broad-CRSP_MGTTGRNWBWSTP56V-2022	Broad Institute	2022-05-04	Illumina NovaSeq 6000	USA: Massachusetts	99.846	1963.58	NEB Varskip 2a	BA.2.12.1	BA.2.12.1	77	Omicron	Omicron	MA-Broad-CRSP_MGTTGRNWBWSTP56V	SRR19319877
USA-MA-CDCBI-CRSP_ZYIC6QNJQ7GAR3OI-2022	Broad Institute	2022-05-11	Illumina NovaSeq 6000	USA: Massachusetts	99.846	1359.78	NEB Varskip 2a	BA.2.12.1	BA.2.12.1	76	Omicron	Omicron	MA-CDCBI-CRSP_ZYIC6QNJQ7GAR3OI	SRR19406887
USA-ME-Broad-CRSP_7WAM2HSVMFXBERXL-2022	Broad Institute	2022-05-05	Illumina NovaSeq 6000	USA: Maine	84.2451	1717.06	NEB Varskip 2a	BA.2	BA.2	58	Omicron	Omicron	ME-Broad-CRSP_7WAM2HSVMFXBERXL	SRR19320272
USA-MA-Broad-CRSP_CLCNFFRNWAIF2VEW-2022	Broad Institute	2022-05-06	Illumina NovaSeq 6000	USA: Massachusetts	99.5079	1893.03	NEB Varskip 2a	BA.2.12.1	BA.2.12.1	79	Omicron	Omicron	MA-Broad-CRSP_CLCNFFRNWAIF2VEW	SRR19321228
USA-CT-Broad-CRSP_Y2CI33OCATA4LX63-2022	Broad Institute	2022-05-04	Illumina NovaSeq 6000	USA: Connecticut	99.846	1334.15	NEB Varskip 2a	BA.2	BA.2	74	Omicron	Omicron	CT-Broad-CRSP_Y2CI33OCATA4LX63	SRR19319960
USA-MA-Broad-CRSP_GNZFBO7NMX3RSW5M-2022	Broad Institute	2022-05-06	Illumina NovaSeq 6000	USA: Massachusetts	99.9766	2348.37	NEB Varskip 2a	BA.2.12.1	BA.2.12.1	77	Omicron	Omicron	MA-Broad-CRSP_GNZFBO7NMX3RSW5M	SRR19320733
USA-MA-CDCBI-CRSP_FTMPZCE2L73LEAHZ-2022	Broad Institute	2022-05-08	Illumina NovaSeq 6000	USA: Massachusetts	99.5547	922.25	NEB Varskip 2a	BA.2.12.1	BA.2.12.1	69	Omicron	Omicron	MA-CDCBI-CRSP_FTMPZCE2L73LEAHZ	SRR19406968
USA-MA-CDCBI-CRSP_5LTMUGS64HDZNRR4-2021	Broad Institute	2021-12-06	Illumina NovaSeq 6000/Artic V3	USA / Massachusetts	98.6475	4367.81	neb_vss1a.primer.bedpe	AY.4.2	AY.4.2	50	Delta	Delta	MA-CDCBI-CRSP_5LTMUGS64HDZNRR4	SRR17390231
USA-MA-CDCBI-CRSP_2A6YNCXN5RZ4U2DZ-2022	Broad Institute	2022-05-07	Illumina NovaSeq 6000	USA: Massachusetts	98.4968	1322.91	NEB Varskip 2a	BA.2	BA.2	72	Omicron	Omicron	MA-CDCBI-CRSP_2A6YNCXN5RZ4U2DZ	SRR19406508
USA-MA-CDCBI-CRSP_2FQGGFULZKNJWB6Y-2021	Broad Institute	2021-12-10	Illumina NovaSeq 6000/Artic V3	USA / Massachusetts	94.3823	2996.46	neb_vss1a.primer.bedpe	AY.119.2	AY.119.2	47	Delta	Delta	MA-CDCBI-CRSP_2FQGGFULZKNJWB6Y	SRR17358915
USA-VT-Broad-CRSP_FNGCYW26EEUVKRMD-2022	Broad Institute	2022-05-03	Illumina NovaSeq 6000	USA: Vermont	99.846	1513.1	NEB Varskip 2a	BA.2.12.1	BA.2.12.1	83	Omicron	Omicron	VT-Broad-CRSP_FNGCYW26EEUVKRMD	SRR19320309
USA-ME-Broad-CRSP_WO7MCWXRJOT7E6RT-2022	Broad Institute	2022-05-05	Illumina NovaSeq 6000	USA: Maine	99.2434	1700.16	NEB Varskip 2a	BA.2.12.1	BA.2.12.1	69	Omicron	Omicron	ME-Broad-CRSP_WO7MCWXRJOT7E6RT	SRR19320458
USA-MA-CDCBI-CRSP_ZDSGGAX5L62PT6QQ-2022	Broad Institute	2022-05-08	Illumina NovaSeq 6000	USA: Massachusetts	99.4476	1285.82	NEB Varskip 2a	BA.2	BA.2	66	Omicron	Omicron	MA-CDCBI-CRSP_ZDSGGAX5L62PT6QQ	SRR19406651
USA-MA-Broad-CRSP_BSC75MLWMEPLOIWC-2022	Broad Institute	2022-05-04	Illumina NovaSeq 6000	USA: Massachusetts	99.846	1870.22	NEB Varskip 2a	BA.2.12.1	BA.2.12.1	78	Omicron	Omicron	MA-Broad-CRSP_BSC75MLWMEPLOIWC	SRR19320399
USA-VT-CDCBI-CRSP_AQSBCAB5R4SHYZJU-2021	Broad Institute	2021-12-01	Illumina NovaSeq 6000/Artic V3	USA / Vermont	98.922	4159.13	neb_vss1a.primer.bedpe	AY.119.2	AY.119.2	48	Delta	Delta	VT-CDCBI-CRSP_AQSBCAB5R4SHYZJU	SRR17372313
USA-MA-Broad-CRSP_JNKRIP42NOL7TWTX-2022	Broad Institute	2022-05-04	Illumina NovaSeq 6000	USA: Massachusetts	99.846	1054.53	NEB Varskip 2a	BA.2.12.1	BA.2.12.1	76	Omicron	Omicron	MA-Broad-CRSP_JNKRIP42NOL7TWTX	SRR19320189
USA-MA-Broad-CRSP_MVJUPI67RX2WNQDS-2022	Broad Institute	2022-05-07	Illumina NovaSeq 6000	USA: Massachusetts	99.8092	1460.33	NEB Varskip 2a	BA.2	BA.2	65	Omicron	Omicron	MA-Broad-CRSP_MVJUPI67RX2WNQDS	SRR19320676
USA-MA-Broad-CRSP_TRRDJMIN3USPLJMD-2022	Broad Institute	2022-05-05	Illumina NovaSeq 6000	USA: Massachusetts	99.846	1757.78	NEB Varskip 2a	BA.2.12.1	BA.2.12.1	79	Omicron	Omicron	MA-Broad-CRSP_TRRDJMIN3USPLJMD	SRR19320007
USA-VT-Broad-CRSP_VGVRIEETWT46KPVV-2022	Broad Institute	2022-05-04	Illumina NovaSeq 6000	USA: Vermont	99.846	1543.79	NEB Varskip 2a	BA.2.9	BA.2.9	80	Omicron	Omicron	VT-Broad-CRSP_VGVRIEETWT46KPVV	SRR19320239
USA-MA-CDCBI-CRSP_M2SUGB2GP33CUVMR-2022	Broad Institute	2022-05-08	Illumina NovaSeq 6000	USA: Massachusetts	98.5939	714.46	NEB Varskip 2a	BA.5.3	BA.5.3	66	Omicron	Omicron	MA-CDCBI-CRSP_M2SUGB2GP33CUVMR	SRR19406697
USA-MA-Broad-CRSP_G2PULRNB7SFDBL3K-2022	Broad Institute	2022-05-08	Illumina NovaSeq 6000	USA: Massachusetts	98.5537	1528.37	NEB Varskip 2a	BA.2.12.1	BA.2.12.1	70	Omicron	Omicron	MA-Broad-CRSP_G2PULRNB7SFDBL3K	SRR19320744
USA-MA-Broad-CRSP_HPW4T4UHHMR3EL6A-2022	Broad Institute	2022-05-05	Illumina NovaSeq 6000	USA: Massachusetts	99.009	1357.69	NEB Varskip 2a	BA.2	BA.2	72	Omicron	Omicron	MA-Broad-CRSP_HPW4T4UHHMR3EL6A	SRR19319897
USA-CT-CDCBI-CRSP_R4EFX3KABBGPH3SF-2022	Broad Institute	2022-05-08	Illumina NovaSeq 6000	USA: Connecticut	99.1296	873.11	NEB Varskip 2a	BA.2.12.1	BA.2.12.1	72	Omicron	Omicron	CT-CDCBI-CRSP_R4EFX3KABBGPH3SF	SRR19406520
USA-MA-Broad-CRSP_C3E7KHNJ5UOUPZAD-2022	Broad Institute	2022-05-04	Illumina NovaSeq 6000	USA: Massachusetts	99.8159	1839.29	NEB Varskip 2a	BA.2	BA.2	74	Omicron	Omicron	MA-Broad-CRSP_C3E7KHNJ5UOUPZAD	SRR19319932
USA-MA-Broad-CRSP_MRILWRYKVI3PPWJE-2022	Broad Institute	2022-05-08	Illumina NovaSeq 6000	USA: Massachusetts	98.0382	639.77	NEB Varskip 2a	BA.2	BA.2	65	Omicron	Omicron	MA-Broad-CRSP_MRILWRYKVI3PPWJE	SRR19320678
USA-MA-Broad-CRSP_F4NTTJZOMMB74VQW-2022	Broad Institute	2022-05-05	Illumina NovaSeq 6000	USA: Massachusetts	99.846	1866.04	NEB Varskip 2a	BA.2.36	BA.2.36	77	Omicron	Omicron	MA-Broad-CRSP_F4NTTJZOMMB74VQW	SRR19320095
USA-VT-CDCBI-CRSP_KYLYJNVFRYBOMAYZ-2022	Broad Institute	2022-05-08	Illumina NovaSeq 6000	USA: Vermont	99.5146	757.38	NEB Varskip 2a	BA.2.12.1	BA.2.12.1	71	Omicron	Omicron	VT-CDCBI-CRSP_KYLYJNVFRYBOMAYZ	SRR19407067
USA-MA-CDCBI-CRSP_C46HWP5P474GB7UY-2022	Broad Institute	2022-05-08	Illumina NovaSeq 6000	USA: Massachusetts	99.5581	1098.7	NEB Varskip 2a	BA.2	BA.2	69	Omicron	Omicron	MA-CDCBI-CRSP_C46HWP5P474GB7UY	SRR19407019
USA-MA-CDCBI-CRSP_D4IV2OJ5KGAXYF3F-2022	Broad Institute	2022-05-12	Illumina NovaSeq 6000	USA: Massachusetts	99.9665	1298.25	NEB Varskip 2a	BA.2.12.1	BA.2.12.1	77	Omicron	Omicron	MA-CDCBI-CRSP_D4IV2OJ5KGAXYF3F	SRR19407000
USA-MA-Broad-CRSP_ETCOEKYCNNBTVGCB-2022	Broad Institute	2022-05-04	Illumina NovaSeq 6000	USA: Massachusetts	99.846	1665.32	NEB Varskip 2a	BA.2	BA.2	76	Omicron	Omicron	MA-Broad-CRSP_ETCOEKYCNNBTVGCB	SRR19320103
USA-MA-Broad-CRSP_52PKXZ7PYZ42SA4G-2022	Broad Institute	2022-05-04	Illumina NovaSeq 6000	USA: Massachusetts	99.9933	1735.01	NEB Varskip 2a	BA.2.3	BA.2.3	77	Omicron	Omicron	MA-Broad-CRSP_52PKXZ7PYZ42SA4G	SRR19320060
USA-MA-Broad-CRSP_XUQWVL5HATW4QMXO-2022	Broad Institute	2022-05-06	Illumina NovaSeq 6000	USA: Massachusetts	99.846	1553.44	NEB Varskip 2a	BA.2	BA.2	72	Omicron	Omicron	MA-Broad-CRSP_XUQWVL5HATW4QMXO	SRR19320651
USA-VT-CDCBI-CRSP_65EDOD3IZTODYUAT-2022	Broad Institute	2022-05-08	Illumina NovaSeq 6000	USA: Vermont	99.7288	870.58	NEB Varskip 2a	BA.2.3.6	BA.2.3.6	70	Omicron	Omicron	VT-CDCBI-CRSP_65EDOD3IZTODYUAT	SRR19406635
USA-MA-CDCBI-CRSP_5N4XA4BS54B5JFO7-2021	Broad Institute	2021-12-10	Illumina NovaSeq 6000/Artic V3	USA / Massachusetts	97.8406	3420.91	neb_vss1a.primer.bedpe	AY.118	AY.118	52	Delta	Delta	MA-CDCBI-CRSP_5N4XA4BS54B5JFO7	SRR17358638
USA-VT-Broad-CRSP_XPM3CPJRX2AE2PIR-2022	Broad Institute	2022-05-04	Illumina NovaSeq 6000	USA: Vermont	99.7221	1468.31	NEB Varskip 2a	BA.2.12.1	BA.2.12.1	77	Omicron	Omicron	VT-Broad-CRSP_XPM3CPJRX2AE2PIR	SRR19320237
USA-MA-CDCBI-CRSP_HNAL2EGMCTEKMAHN-2021	Broad Institute	2021-12-03	Illumina NovaSeq 6000/Artic V3	USA / Massachusetts	99.471	4081.29	neb_vss1a.primer.bedpe	AY.4.2	AY.4.2	50	Delta	Delta	MA-CDCBI-CRSP_HNAL2EGMCTEKMAHN	SRR17371002
USA-MA-Broad-CRSP_K3BRY2XMJ4XHPSOM-2022	Broad Institute	2022-05-05	Illumina NovaSeq 6000	USA: Massachusetts	99.5949	2269.98	NEB Varskip 2a	BA.2.12.1	BA.2.12.1	74	Omicron	Omicron	MA-Broad-CRSP_K3BRY2XMJ4XHPSOM	SRR19320181
USA-MA-Broad-CRSP_HLC34FQ6OOC3VTBT-2022	Broad Institute	2022-05-06	Illumina NovaSeq 6000	USA: Massachusetts	96.5316	2216.43	NEB Varskip 2a	BA.2.12.1	BA.2.12.1	78	Omicron	Omicron	MA-Broad-CRSP_HLC34FQ6OOC3VTBT	SRR19320913
USA-MA-CDCBI-CRSP_LHMREQDDK5MBSP5H-2021	Broad Institute	2021-12-01	Illumina NovaSeq 6000/Artic V3	USA / Massachusetts	89.846	1923.81	neb_vss1a.primer.bedpe	AY.14	AY.14	48	Delta	Delta	MA-CDCBI-CRSP_LHMREQDDK5MBSP5H
USA-VT-Broad-CRSP_MTZOZJU656YHQQVD-2022	Broad Institute	2022-05-07	Illumina NovaSeq 6000	USA: Vermont	98.3863	980.96	NEB Varskip 2a	BA.2.12.1	BA.2.12.1	67	Omicron	Omicron	VT-Broad-CRSP_MTZOZJU656YHQQVD	SRR19320984
USA-MA-Broad-CRSP_SDACXPJGNDRVHMIO-2022	Broad Institute	2022-05-06	Illumina NovaSeq 6000	USA: Massachusetts	99.846	2452.6	NEB Varskip 2a	BA.2.12.1	BA.2.12.1	77	Omicron	Omicron	MA-Broad-CRSP_SDACXPJGNDRVHMIO	SRR19320544
USA-MA-CDCBI-CRSP_AX34XVPMO2OPPDK5-2022	Broad Institute	2022-05-12	Illumina NovaSeq 6000	USA: Massachusetts	99.846	833.5	NEB Varskip 2a	BA.2.12.1	BA.2.12.1	75	Omicron	Omicron	MA-CDCBI-CRSP_AX34XVPMO2OPPDK5	SRR19406774
USA-MA-CDCBI-CRSP_EBESJO7KJGDLORJD-2021	Broad Institute	2021-12-18	Illumina NovaSeq 6000/Artic V3	USA / Massachusetts	99.933	3235.07	neb_vss1a.primer.bedpe	AY.125	AY.125	49	Delta	Delta	MA-CDCBI-CRSP_EBESJO7KJGDLORJD	SRR17389621
USA-MA-CDCBI-CRSP_XF7PN2HOXAYDKNM7-2021	Broad Institute	2021-12-06	Illumina NovaSeq 6000/Artic V3	USA / Massachusetts	99.6585	4463	neb_vss1a.primer.bedpe	AY.7.2	AY.7.2	54	Delta	Delta	MA-CDCBI-CRSP_XF7PN2HOXAYDKNM7	SRR17367949
USA-MA-Broad-CRSP_U2KUSEWIX3C2BAWK-2022	Broad Institute	2022-05-07	Illumina NovaSeq 6000	USA: Massachusetts	99.846	1444.35	NEB Varskip 2a	BA.2.13	BA.2	77	Omicron	Omicron	MA-Broad-CRSP_U2KUSEWIX3C2BAWK	SRR19321140
USA-NH-CDCBI-CRSP_3P7KX42PR2G7ZHWN-2021	Broad Institute	2021-12-16	Illumina NovaSeq 6000/Artic V3	USA / New Hampshire	99.9732	3275.79	neb_vss1a.primer.bedpe	AY.113	AY.113	43	Delta	Delta	NH-CDCBI-CRSP_3P7KX42PR2G7ZHWN	SRR17393694
USA-NY-CDCBI-CRSP_JN3QL4SGPTVQGY5T-2022	Broad Institute	2022-05-12	Illumina NovaSeq 6000	USA: New York	99.846	1775.35	NEB Varskip 2a	BA.2.12.1	BA.2.12.1	79	Omicron	Omicron	NY-CDCBI-CRSP_JN3QL4SGPTVQGY5T	SRR19406852
USA-MA-CDCBI-CRSP_JGGAT4JOUPPVVKAS-2021	Broad Institute	2021-12-05	Illumina NovaSeq 6000/Artic V3	USA / Massachusetts	98.2826	6815.39	neb_vss1a.primer.bedpe	B.1.617.2	B.1.617.2	44	Delta	Delta	MA-CDCBI-CRSP_JGGAT4JOUPPVVKAS	SRR17372044
USA-MA-Broad-CRSP_WUJNI5DQLE2FXSS2-2022	Broad Institute	2022-05-03	Illumina NovaSeq 6000	USA: Massachusetts	99.9632	906.79	NEB Varskip 2a	BA.2	BA.2	72	Omicron	Omicron	MA-Broad-CRSP_WUJNI5DQLE2FXSS2	SRR19319853
USA-MA-Broad-CRSP_ETJDXPWTEGKPNVAO-2022	Broad Institute	2022-05-04	Illumina NovaSeq 6000	USA: Massachusetts	99.846	1809.95	NEB Varskip 2a	BA.2.9	BA.2.9	73	Omicron	Omicron	MA-Broad-CRSP_ETJDXPWTEGKPNVAO	SRR19320102
USA-MA-CDCBI-CRSP_SRFB7SXVZ7BVH3XY-2021	Broad Institute	2021-12-04	Illumina NovaSeq 6000/Artic V3	USA / Massachusetts	96.6555	2958.2	neb_vss1a.primer.bedpe	AY.98.1	AY.98.1	55	Delta	Delta	MA-CDCBI-CRSP_SRFB7SXVZ7BVH3XY	SRR17366653
USA-MA-Broad-CRSP_BLTGAY2VGJ3YHEKW-2022	Broad Institute	2022-05-07	Illumina NovaSeq 6000	USA: Massachusetts	99.6183	1694.2	NEB Varskip 2a	BA.2.12.1	BA.2.12.1	69	Omicron	Omicron	MA-Broad-CRSP_BLTGAY2VGJ3YHEKW	SRR19320590
USA-NY-CDCBI-CRSP_WAEVCPBFIOS7LUHC-2022	Broad Institute	2022-05-12	Illumina NovaSeq 6000	USA: New York	99.846	1129.8	NEB Varskip 2a	BA.2.12.1	BA.2.12.1	81	Omicron	Omicron	NY-CDCBI-CRSP_WAEVCPBFIOS7LUHC	SRR19407092
USA-MA-CDCBI-CRSP_KQHDGF2CLK4PFQXT-2022	Broad Institute	2022-05-12	Illumina NovaSeq 6000	USA: Massachusetts	99.846	1023.15	NEB Varskip 2a	BA.2	BA.2	72	Omicron	Omicron	MA-CDCBI-CRSP_KQHDGF2CLK4PFQXT	SRR19406712
USA-VT-Broad-CRSP_MOWFZUXV6R7POHIV-2022	Broad Institute	2022-05-06	Illumina NovaSeq 6000	USA: Vermont	99.846	2235.7	NEB Varskip 2a	BA.2.12.1	BA.2.12.1	81	Omicron	Omicron	VT-Broad-CRSP_MOWFZUXV6R7POHIV	SRR19320985
USA-VT-Broad-CRSP_OK4HSLEMJHUA6VSG-2022	Broad Institute	2022-05-07	Illumina NovaSeq 6000	USA: Vermont	99.846	1401.15	NEB Varskip 2a	BA.2.12.1	BA.2.12.1	75	Omicron	Omicron	VT-Broad-CRSP_OK4HSLEMJHUA6VSG	SRR19320977
USA-MA-Broad-CRSP_6EBJAU334X7WERWN-2022	Broad Institute	2022-05-07	Illumina NovaSeq 6000	USA: Massachusetts	98.9555	1083.39	NEB Varskip 2a	BA.2.12.1	BA.2.12.1	66	Omicron	Omicron	MA-Broad-CRSP_6EBJAU334X7WERWN	SRR19321260
USA-VT-CDCBI-CRSP_X4HEYT72WKWVSH77-2022	Broad Institute	2022-05-08	Illumina NovaSeq 6000	USA: Vermont	98.527	329.02	NEB Varskip 2a	BA.2	BA.2	65	Omicron	Omicron	VT-CDCBI-CRSP_X4HEYT72WKWVSH77	SRR19406822
USA-MA-CDCBI-CRSP_PWWRXCYFNW6K2FNH-2021	Broad Institute	2021-12-03	Illumina NovaSeq 6000/Artic V3	USA / Massachusetts	99.923	2438.78	neb_vss1a.primer.bedpe	AY.98.1	AY.98.1	50	Delta	Delta	MA-CDCBI-CRSP_PWWRXCYFNW6K2FNH	SRR17370058
USA-MA-Broad-CRSP_FQQV22EZSVL7NXHA-2022	Broad Institute	2022-05-06	Illumina NovaSeq 6000	USA: Massachusetts	99.7857	851.05	NEB Varskip 2a	BA.2	BA.2	65	Omicron	Omicron	MA-Broad-CRSP_FQQV22EZSVL7NXHA	SRR19320747
USA-MA-Broad-CRSP_RNEAB3V6AZ4GLZGG-2022	Broad Institute	2022-05-05	Illumina NovaSeq 6000	USA: Massachusetts	99.8293	1374.38	NEB Varskip 2a	BA.2.12.1	BA.2.12.1	73	Omicron	Omicron	MA-Broad-CRSP_RNEAB3V6AZ4GLZGG	SRR19320028
USA-MA-Broad-CRSP_3GDLHKPR4PSD6BAL-2022	Broad Institute	2022-05-04	Illumina NovaSeq 6000	USA: Massachusetts	99.9833	1594.61	NEB Varskip 2a	BA.2.1	BA.2.1	74	Omicron	Omicron	MA-Broad-CRSP_3GDLHKPR4PSD6BAL	SRR19319767
USA-MA-CDCBI-CRSP_SQB5VIITQNXHEJ2B-2022	Broad Institute	2022-05-08	Illumina NovaSeq 6000	USA: Massachusetts	99.846	1262.48	NEB Varskip 2a	BA.2.12.1	BA.2.12.1	71	Omicron	Omicron	MA-CDCBI-CRSP_SQB5VIITQNXHEJ2B	SRR19406671
USA-MA-Broad-CRSP_KGTPBZKDJVRIUIG5-2022	Broad Institute	2022-05-07	Illumina NovaSeq 6000	USA: Massachusetts	99.846	991.04	NEB Varskip 2a	BA.2.12.1	BA.2.12.1	76	Omicron	Omicron	MA-Broad-CRSP_KGTPBZKDJVRIUIG5	SRR19320879
USA-VT-CDCBI-CRSP_34T5XCZEO6BW2D4Q-2021	Broad Institute	2021-12-06	Illumina NovaSeq 6000/Artic V3	USA / Vermont	99.9866	3637.32	neb_vss1a.primer.bedpe	AY.39	AY.39	46	Delta	Delta	VT-CDCBI-CRSP_34T5XCZEO6BW2D4Q	SRR17358704
USA-MA-Broad-CRSP_XM6DFWP3CSMZKFBO-2022	Broad Institute	2022-05-06	Illumina NovaSeq 6000	USA: Massachusetts	0.4453	0.01	NEB Varskip 2a	Unassigned	None	0	Unassigned	Unassigned	MA-Broad-CRSP_XM6DFWP3CSMZKFBO
USA-NH-CDCBI-CRSP_WDJV3P5WDW4ZDXGV-2022	Broad Institute	2022-05-12	Illumina NovaSeq 6000	USA: New Hampshire	98.5604	1430.38	NEB Varskip 2a	BA.2.12.1	BA.2.12.1	74	Omicron	Omicron	NH-CDCBI-CRSP_WDJV3P5WDW4ZDXGV	SRR19407168
USA-MA-CDCBI-CRSP_7L5J4NHTWQHBWVJ6-2021	Broad Institute	2021-12-03	Illumina NovaSeq 6000/Artic V3	USA / Massachusetts	97.767	3552.43	neb_vss1a.primer.bedpe	AY.100	AY.100	54	Delta	Delta	MA-CDCBI-CRSP_7L5J4NHTWQHBWVJ6	SRR17371393
USA-MA-Broad-CRSP_UAOD5JSYX6Q3HXOT-2022	Broad Institute	2022-05-04	Illumina NovaSeq 6000	USA: Massachusetts	99.9866	1647.37	NEB Varskip 2a	BA.2	BA.2	77	Omicron	Omicron	MA-Broad-CRSP_UAOD5JSYX6Q3HXOT	SRR19319998
USA-MA-Broad-CRSP_F3K2LX3T2F6RXWBO-2022	Broad Institute	2022-05-08	Illumina NovaSeq 6000	USA: Massachusetts	99.8125	1173.18	NEB Varskip 2a	BA.2.6	BA.2.6	68	Omicron	Omicron	MA-Broad-CRSP_F3K2LX3T2F6RXWBO	SRR19321246
USA-MA-Broad-CRSP_TUHFYECZAJZ4USK6-2022	Broad Institute	2022-05-04	Illumina NovaSeq 6000	USA: Massachusetts	99.846	1284.36	NEB Varskip 2a	BA.4.1	BA.4.1	77	Omicron	Omicron	MA-Broad-CRSP_TUHFYECZAJZ4USK6	SRR19320005
USA-MA-CDCBI-CRSP_J5QB4CKFH7LWJ55G-2022	Broad Institute	2022-05-08	Illumina NovaSeq 6000	USA: Massachusetts	98.1152	1322.61	NEB Varskip 2a	BA.2.12.1	BA.2.12.1	70	Omicron	Omicron	MA-CDCBI-CRSP_J5QB4CKFH7LWJ55G	SRR19406954
USA-CT-CDCBI-CRSP_ZMDRKXMX3NQ3M5SJ-2021	Broad Institute	2021-12-06	Illumina NovaSeq 6000/Artic V3	USA / Connecticut	99.8996	3782.88	neb_vss1a.primer.bedpe	AY.46.6	AY.46.6	47	Delta	Delta	CT-CDCBI-CRSP_ZMDRKXMX3NQ3M5SJ	SRR17357644
USA-MA-CDCBI-CRSP_GL2S2BYXWOE2DHL6-2022	Broad Institute	2022-05-08	Illumina NovaSeq 6000	USA: Massachusetts	99.9799	1060.43	NEB Varskip 2a	BA.2.12.1	BA.2.12.1	76	Omicron	Omicron	MA-CDCBI-CRSP_GL2S2BYXWOE2DHL6	SRR19406751
USA-MA-CDCBI-CRSP_KKHSM7WEJICCH55H-2022	Broad Institute	2022-05-12	Illumina NovaSeq 6000	USA: Massachusetts	99.846	1010.61	NEB Varskip 2a	BA.2	BA.2	72	Omicron	Omicron	MA-CDCBI-CRSP_KKHSM7WEJICCH55H	SRR19406714
USA-MA-Broad-CRSP_LDGTCAKBV2KVT4DX-2022	Broad Institute	2022-05-05	Illumina NovaSeq 6000	USA: Massachusetts	99.846	1565.34	NEB Varskip 2a	BA.2.9	BA.2.9	73	Omicron	Omicron	MA-Broad-CRSP_LDGTCAKBV2KVT4DX	SRR19320358
USA-NH-Broad-CRSP_TOUSUWSHO2KJNBM5-2022	Broad Institute	2022-05-06	Illumina NovaSeq 6000	USA: New Hampshire	99.143	763.25	NEB Varskip 2a	BA.2	BA.2	68	Omicron	Omicron	NH-Broad-CRSP_TOUSUWSHO2KJNBM5	SRR19321100
USA-MA-CDCBI-CRSP_B225WCNDX4Z3LLP2-2021	Broad Institute	2021-12-02	Illumina NovaSeq 6000/Artic V3	USA / Massachusetts	97.6833	4862.84	neb_vss1a.primer.bedpe	AY.16	AY.16	48	Delta	Delta	MA-CDCBI-CRSP_B225WCNDX4Z3LLP2	SRR17372422
USA-MA-Broad-CRSP_NXT6ZCJCY3NJJJHO-2022	Broad Institute	2022-05-05	Illumina NovaSeq 6000	USA: Massachusetts	99.846	1152.84	NEB Varskip 2a	BA.2	BA.2	74	Omicron	Omicron	MA-Broad-CRSP_NXT6ZCJCY3NJJJHO	SRR19320164
USA-MA-Broad-CRSP_MZU46QOAW2ENXKFC-2022	Broad Institute	2022-05-04	Illumina NovaSeq 6000	USA: Massachusetts	99.846	723.73	NEB Varskip 2a	BA.2.12.1	BA.2.12.1	79	Omicron	Omicron	MA-Broad-CRSP_MZU46QOAW2ENXKFC	SRR19319869
USA-MA-Broad-CRSP_GJWFM4OHWFFN6OZN-2022	Broad Institute	2022-05-07	Illumina NovaSeq 6000	USA: Massachusetts	99.9665	1439.72	NEB Varskip 2a	BA.2.12.1	BA.2.12.1	76	Omicron	Omicron	MA-Broad-CRSP_GJWFM4OHWFFN6OZN	SRR19320737
USA-VT-CDCBI-CRSP_KBOQ5FS2VUAAOQFQ-2022	Broad Institute	2022-05-12	Illumina NovaSeq 6000	USA: Vermont	99.8125	917.58	NEB Varskip 2a	BA.2.12.1	BA.2.12.1	73	Omicron	Omicron	VT-CDCBI-CRSP_KBOQ5FS2VUAAOQFQ	SRR19407070
USA-MA-CDCBI-CRSP_3LATL7EKY62EYY7X-2021	Broad Institute	2021-12-06	Illumina NovaSeq 6000/Artic V3	USA / Massachusetts	98.2926	3418.97	neb_vss1a.primer.bedpe	AY.100	AY.100	53	Delta	Delta	MA-CDCBI-CRSP_3LATL7EKY62EYY7X	SRR17390251
USA-MA-Broad-CRSP_N7Y6Q7GL7KJP5VYW-2022	Broad Institute	2022-05-05	Illumina NovaSeq 6000	USA: Massachusetts	99.846	2226.38	NEB Varskip 2a	BA.2.12.1	BA.2.12.1	77	Omicron	Omicron	MA-Broad-CRSP_N7Y6Q7GL7KJP5VYW	SRR19319863
USA-VT-CDCBI-CRSP_HFIBBDA22KCBTLM4-2022	Broad Institute	2022-05-12	Illumina NovaSeq 6000	USA: Vermont	99.1764	2131.5	NEB Varskip 2a	BA.2	BA.2	73	Omicron	Omicron	VT-CDCBI-CRSP_HFIBBDA22KCBTLM4	SRR19407152
USA-ME-Broad-CRSP_OBZZ7N4DVBXVNGKP-2022	Broad Institute	2022-05-04	Illumina NovaSeq 6000	USA: Maine	99.8226	1352.04	NEB Varskip 2a	BA.2.12.1	BA.2.12.1	77	Omicron	Omicron	ME-Broad-CRSP_OBZZ7N4DVBXVNGKP	SRR19320128
USA-NH-CDCBI-CRSP_PDYGITKQPFHJX5BL-2022	Broad Institute	2022-05-12	Illumina NovaSeq 6000	USA: New Hampshire	99.9833	1063.98	NEB Varskip 2a	BA.2.12.1	BA.2.12.1	83	Omicron	Omicron	NH-CDCBI-CRSP_PDYGITKQPFHJX5BL	SRR19407174
USA-MA-Broad-CRSP_KK57SLDQKFET56LQ-2022	Broad Institute	2022-05-04	Illumina NovaSeq 6000	USA: Massachusetts	99.846	1779.42	NEB Varskip 2a	BA.2	BA.2	73	Omicron	Omicron	MA-Broad-CRSP_KK57SLDQKFET56LQ	SRR19320364
USA-MA-CDCBI-CRSP_GF43WMVRG76GMMXY-2021	Broad Institute	2021-12-08	Illumina NovaSeq 6000/Artic V3	USA / Massachusetts	99.2903	4902.62	neb_vss1a.primer.bedpe	AY.120	AY.120	49	Delta	Delta	MA-CDCBI-CRSP_GF43WMVRG76GMMXY	SRR17357427
USA-VT-Broad-CRSP_22IMAII24537A6X2-2022	Broad Institute	2022-05-06	Illumina NovaSeq 6000	USA: Vermont	99.846	1794.67	NEB Varskip 2a	BA.2.48	BA.2.48	78	Omicron	Omicron	VT-Broad-CRSP_22IMAII24537A6X2	SRR19321099

## Sheet: COVID_sample_500_metadata_with_
sample_id	contractor_name	collection_date	instrument	location	ec19_genome_coverage	ec19_fold_coverage	amplicon_scheme	ec-19_pangolineage	vendor_genome_rerun_pangolin	ec19_mix_count	ec19_mutation_count	ec-19_who_variant	vendor_who_variant	Isolate	SRA_Accession
USA-MA-CDCBI-CRSP_EUCIMJC47VDBF6WV-2021	Broad Institute	2021-12-06	Illumina NovaSeq 6000/Artic V3	USA / Massachusetts	99.9598	5581.11	neb_vss1a.primer.bedpe	AY.3	AY.3	0	49	Delta	Delta	MA-CDCBI-CRSP_EUCIMJC47VDBF6WV	SRR17390517
USA-MA-Broad-CRSP_ME6HIAGSX26A3BCY-2022	Broad Institute	2022-05-06	Illumina NovaSeq 6000	USA: Massachusetts	99.846	2552.36	NEB Varskip 2a	BA.2.12.1	BA.2.12.1	0	78	Omicron	Omicron	MA-Broad-CRSP_ME6HIAGSX26A3BCY	SRR19320691
USA-MA-CDCBI-CRSP_2FTA7DRBSLEAFAN7-2021	Broad Institute	2021-12-01	Illumina NovaSeq 6000/Artic V3	USA / Massachusetts	99.9464	4992	neb_vss1a.primer.bedpe	AY.117	AY.117	1	53	Delta	Delta	MA-CDCBI-CRSP_2FTA7DRBSLEAFAN7	SRR17207295
USA-MA-CDCBI-CRSP_47AVP34II6R42Z22-2022	Broad Institute	2022-05-08	Illumina NovaSeq 6000	USA: Massachusetts	98.0348	1222.59	NEB Varskip 2a	BA.2.12.1	BA.2.12.1	0	82	Omicron	Omicron	MA-CDCBI-CRSP_47AVP34II6R42Z22	SRR19407043
USA-MA-CDCBI-CRSP_AX34XVPMO2OPPDK5-2022	Broad Institute	2022-05-12	Illumina NovaSeq 6000	USA: Massachusetts	99.846	833.5	NEB Varskip 2a	BA.2.12.1	BA.2.12.1	0	75	Omicron	Omicron	MA-CDCBI-CRSP_AX34XVPMO2OPPDK5	SRR19406774
USA-MA-Broad-CRSP_R52G2CYNEWU2TU53-2022	Broad Institute	2022-05-06	Illumina NovaSeq 6000	USA: Massachusetts	99.9766	1430.88	NEB Varskip 2a	BA.2.12.1	BA.2.12.1	0	82	Omicron	Omicron	MA-Broad-CRSP_R52G2CYNEWU2TU53	SRR19320839
USA-MA-CDCBI-CRSP_2KHLJRYOD6Z7JNCN-2021	Broad Institute	2021-12-06	Illumina NovaSeq 6000/Artic V3	USA / Massachusetts	99.8895	6930.56	neb_vss1a.primer.bedpe	AY.46.1	AY.46.1	0	41	Delta	Delta	MA-CDCBI-CRSP_2KHLJRYOD6Z7JNCN	SRR17360364
USA-ME-CDCBI-CRSP_XXYVG5DT4IFF5EAC-2022	Broad Institute	2022-05-12	Illumina NovaSeq 6000	USA: Maine	99.846	1211.07	NEB Varskip 2a	BA.2.12.1	BA.2.12.1	0	88	Omicron	Omicron	ME-CDCBI-CRSP_XXYVG5DT4IFF5EAC	SRR19407188
USA-MA-Broad-CRSP_3M2GOMCKXX3T3N3R-2022	Broad Institute	2022-05-06	Illumina NovaSeq 6000	USA: Massachusetts	99.846	1468.64	NEB Varskip 2a	BA.2	BA.2	0	72	Omicron	Omicron	MA-Broad-CRSP_3M2GOMCKXX3T3N3R	SRR19320606
USA-MA-CDCBI-CRSP_2AG55TNLKTT4H5EK-2021	Broad Institute	2021-12-02	Illumina NovaSeq 6000/Artic V3	USA / Massachusetts	99.9263	3963.18	neb_vss1a.primer.bedpe	AY.3	AY.3	2	48	Delta	Delta	MA-CDCBI-CRSP_2AG55TNLKTT4H5EK	SRR17371441
USA-MA-Broad-CRSP_LMWZEMO66MU7IKFH-2022	Broad Institute	2022-05-04	Illumina NovaSeq 6000	USA: Massachusetts	99.8125	1074.03	NEB Varskip 2a	BA.2.12.1	BA.2.12.1	1	81	Omicron	Omicron	MA-Broad-CRSP_LMWZEMO66MU7IKFH	SRR19320351
USA-VT-CDCBI-CRSP_DQAQF5W4SREAEROL-2021	Broad Institute	2021-12-09	Illumina NovaSeq 6000/Artic V3	USA / Vermont	99.923	5218.08	neb_vss1a.primer.bedpe	AY.99.2	AY.99.2	0	49	Delta	Delta	VT-CDCBI-CRSP_DQAQF5W4SREAEROL	SRR17358746
USA-MA-CDCBI-CRSP_A6B62LXRNYWAOI5Y-2021	Broad Institute	2021-12-12	Illumina NovaSeq 6000/Artic V3	USA / Massachusetts	99.933	5109.34	neb_vss1a.primer.bedpe	AY.35	AY.35	1	41	Delta	Delta	MA-CDCBI-CRSP_A6B62LXRNYWAOI5Y	SRR17353350
USA-ME-Broad-CRSP_MLRZGMDBRYZOGIEQ-2022	Broad Institute	2022-05-05	Illumina NovaSeq 6000	USA: Maine	94.8075	1116.12	NEB Varskip 2a	BA.2.12.1	BA.2.12.1	2	78	Omicron	Omicron	ME-Broad-CRSP_MLRZGMDBRYZOGIEQ	SRR19319815
USA-MA-CDCBI-CRSP_2HKGJCZXGRMZY7BY-2021	Broad Institute	2021-12-01	Illumina NovaSeq 6000/Artic V3	USA / Massachusetts	99.9632	3321.45	neb_vss1a.primer.bedpe	AY.43	AY.43	1	41	Delta	Delta	MA-CDCBI-CRSP_2HKGJCZXGRMZY7BY	SRR17207293
USA-MA-Broad-CRSP_GQUXXUTEUC75LRHU-2022	Broad Institute	2022-05-06	Illumina NovaSeq 6000	USA: Massachusetts	99.846	2422.92	NEB Varskip 2a	BA.2.12.1	BA.2.12.1	0	76	Omicron	Omicron	MA-Broad-CRSP_GQUXXUTEUC75LRHU	SRR19320731
USA-MA-CDCBI-CRSP_XGXRWDBPLL5MM6PH-2022	Broad Institute	2022-05-08	Illumina NovaSeq 6000	USA: Massachusetts	99.6418	1396.96	NEB Varskip 2a	BA.2	BA.2	1	77	Omicron	Omicron	MA-CDCBI-CRSP_XGXRWDBPLL5MM6PH	SRR19407107
USA-MA-CDCBI-CRSP_36QUJ5VAECP4NR6K-2021	Broad Institute	2021-12-19	Illumina NovaSeq 6000/Artic V3	USA / Massachusetts	99.846	3243.98	neb_vss1a.primer.bedpe	AY.39	AY.39	1	52	Delta	Delta	MA-CDCBI-CRSP_36QUJ5VAECP4NR6K	SRR17387958
USA-MA-Broad-CRSP_VANVLN5XHQYNS2I6-2022	Broad Institute	2022-05-04	Illumina NovaSeq 6000	USA: Massachusetts	99.846	811.88	NEB Varskip 2a	BA.2.12.1	BA.2.12.1	0	77	Omicron	Omicron	MA-Broad-CRSP_VANVLN5XHQYNS2I6	SRR19320297
USA-MA-CDCBI-CRSP_6CS6PS3BRLJEFTNL-2022	Broad Institute	2022-05-08	Illumina NovaSeq 6000	USA: Massachusetts	99.1932	1202.72	NEB Varskip 2a	BA.2	BA.2	1	73	Omicron	Omicron	MA-CDCBI-CRSP_6CS6PS3BRLJEFTNL	SRR19406557
USA-VT-CDCBI-CRSP_LWMPOI7IIPPZYPTL-2022	Broad Institute	2022-05-08	Illumina NovaSeq 6000	USA: Vermont	99.8427	973.58	NEB Varskip 2a	BA.2.3.6	BA.2.3.6	0	71	Omicron	Omicron	VT-CDCBI-CRSP_LWMPOI7IIPPZYPTL	SRR19407065
USA-MA-CDCBI-CRSP_ACYWXZ546KZDBVRW-2021	Broad Institute	2021-12-06	Illumina NovaSeq 6000/Artic V3	USA / Massachusetts	99.8192	6147.93	neb_vss1a.primer.bedpe	AY.3	AY.3	2	50	Delta	Delta	MA-CDCBI-CRSP_ACYWXZ546KZDBVRW	SRR17360804
USA-MA-CDCBI-CRSP_23VPBJEIL2NXC2VF-2021	Broad Institute	2021-12-04	Illumina NovaSeq 6000/Artic V3	USA / Massachusetts	99.9933	6169.49	neb_vss1a.primer.bedpe	AY.43	AY.43	2	45	Delta	Delta	MA-CDCBI-CRSP_23VPBJEIL2NXC2VF	SRR17367070
USA-MA-CDCBI-CRSP_2HI6U35KBF3OPKQH-2021	Broad Institute	2021-12-06	Illumina NovaSeq 6000/Artic V3	USA / Massachusetts	99.9431	3277.02	neb_vss1a.primer.bedpe	AY.44	AY.44	1	48	Delta	Delta	MA-CDCBI-CRSP_2HI6U35KBF3OPKQH	SRR17358914
USA-MA-CDCBI-CRSP_CKFRZSKDAYWNDK2X-2022	Broad Institute	2022-05-12	Illumina NovaSeq 6000	USA: Massachusetts	99.846	1849.87	NEB Varskip 2a	BA.1.1	BA.1.1	2	66	Omicron	Omicron	MA-CDCBI-CRSP_CKFRZSKDAYWNDK2X	SRR19407011
USA-MA-Broad-CRSP_XX5SI7ZX4E5MVLW5-2022	Broad Institute	2022-05-06	Illumina NovaSeq 6000	USA: Massachusetts	99.846	1526.14	NEB Varskip 2a	BA.2.3	BA.2.3	0	73	Omicron	Omicron	MA-Broad-CRSP_XX5SI7ZX4E5MVLW5	SRR19320649
USA-MA-CDCBI-CRSP_DFOGBSZARJLLUDYE-2021	Broad Institute	2021-12-05	Illumina NovaSeq 6000/Artic V3	USA / Massachusetts	99.9665	4731.86	neb_vss1a.primer.bedpe	AY.27	AY.27	1	46	Delta	Delta	MA-CDCBI-CRSP_DFOGBSZARJLLUDYE	SRR17366818
USA-NH-CDCBI-CRSP_T3DOWUQ7V2NRZ5FO-2021	Broad Institute	2021-12-21	Illumina NovaSeq 6000/Artic V3	USA / New Hampshire	99.9866	4592.94	neb_vss1a.primer.bedpe	AY.33	AY.33	1	48	Delta	Delta	NH-CDCBI-CRSP_T3DOWUQ7V2NRZ5FO	SRR17392379
USA-MA-CDCBI-CRSP_HPRZZ3L7LOIA3N57-2021	Broad Institute	2021-12-27	Illumina NovaSeq 6000/Artic V3	USA / Massachusetts	99.923	5251.39	neb_vss1a.primer.bedpe	AY.100	AY.100	3	56	Delta	Delta	MA-CDCBI-CRSP_HPRZZ3L7LOIA3N57	SRR17475108
USA-MA-CDCBI-CRSP_S3NJUMBOWP3QM3UA-2022	Broad Institute	2022-05-08	Illumina NovaSeq 6000	USA: Massachusetts	98.5203	1200.71	NEB Varskip 2a	BA.2.12.1	BA.2.12.1	0	76	Omicron	Omicron	MA-CDCBI-CRSP_S3NJUMBOWP3QM3UA	SRR19406678
USA-MA-CDCBI-CRSP_ICF5HXSF27O3RJ5I-2022	Broad Institute	2022-05-08	Illumina NovaSeq 6000	USA: Massachusetts	99.4744	736.6	NEB Varskip 2a	BA.2.12.1	BA.2.12.1	3	71	Omicron	Omicron	MA-CDCBI-CRSP_ICF5HXSF27O3RJ5I	SRR19406985
USA-MA-Broad-CRSP_PJHHSTUGRUIBLY7W-2022	Broad Institute	2022-05-05	Illumina NovaSeq 6000	USA: Massachusetts	99.846	1625.89	NEB Varskip 2a	BA.2.12.1	BA.2.12.1	0	80	Omicron	Omicron	MA-Broad-CRSP_PJHHSTUGRUIBLY7W	SRR19320045
USA-MA-CDCBI-CRSP_KWKBFPXKR2MKA5MM-2021	Broad Institute	2021-12-10	Illumina NovaSeq 6000/Artic V3	USA / Massachusetts	99.846	3648.71	neb_vss1a.primer.bedpe	AY.3	AY.3	1	49	Delta	Delta	MA-CDCBI-CRSP_KWKBFPXKR2MKA5MM	SRR17354563
USA-VT-Broad-CRSP_O4BX3HCVU5IGUTL7-2022	Broad Institute	2022-05-07	Illumina NovaSeq 6000	USA: Vermont	99.846	1143.63	NEB Varskip 2a	BA.2	BA.2	0	66	Omicron	Omicron	VT-Broad-CRSP_O4BX3HCVU5IGUTL7	SRR19320979
USA-MA-CDCBI-CRSP_52PDM6MSNUGGVBD4-2021	Broad Institute	2021-12-15	Illumina NovaSeq 6000/Artic V3	USA / Massachusetts	99.9799	1850.37	neb_vss1a.primer.bedpe	AY.47	AY.47	1	46	Delta	Delta	MA-CDCBI-CRSP_52PDM6MSNUGGVBD4	SRR17389401
USA-MA-Broad-CRSP_UE2ONKTEDMZOIARE-2022	Broad Institute	2022-05-07	Illumina NovaSeq 6000	USA: Massachusetts	99.615	1006.25	NEB Varskip 2a	BA.2.12.1	BA.2.12.1	0	69	Omicron	Omicron	MA-Broad-CRSP_UE2ONKTEDMZOIARE	SRR19320669
USA-MA-Broad-CRSP_T3C6VGFWUK4A55W6-2022	Broad Institute	2022-05-07	Illumina NovaSeq 6000	USA: Massachusetts	99.846	1064.8	NEB Varskip 2a	BA.2.12.1	BA.2.12.1	0	73	Omicron	Omicron	MA-Broad-CRSP_T3C6VGFWUK4A55W6	SRR19321159
USA-MA-Broad-CRSP_HCBS7LJT3VJIXARI-2022	Broad Institute	2022-05-07	Illumina NovaSeq 6000	USA: Massachusetts	99.846	1352.21	NEB Varskip 2a	BA.2.12.1	BA.2.12.1	0	82	Omicron	Omicron	MA-Broad-CRSP_HCBS7LJT3VJIXARI	SRR19320919
USA-MA-Broad-CRSP_FRWVYBLDNABW7WAS-2022	Broad Institute	2022-05-06	Illumina NovaSeq 6000	USA: Massachusetts	99.5313	1221.07	NEB Varskip 2a	BA.2	BA.2	0	71	Omicron	Omicron	MA-Broad-CRSP_FRWVYBLDNABW7WAS	SRR19320746
USA-MA-Broad-CRSP_ZHVXVZFLB3RRJTVL-2022	Broad Institute	2022-05-07	Illumina NovaSeq 6000	USA: Massachusetts	99.6786	902.49	NEB Varskip 2a	BA.2	BA.2	0	66	Omicron	Omicron	MA-Broad-CRSP_ZHVXVZFLB3RRJTVL	SRR19320813
USA-NY-CDCBI-CRSP_RSKSWII7S2A2Q276-2022	Broad Institute	2022-05-12	Illumina NovaSeq 6000	USA: New York	99.846	1654.1	NEB Varskip 2a	BA.2.12.1	BA.2.12.1	0	76	Omicron	Omicron	NY-CDCBI-CRSP_RSKSWII7S2A2Q276	SRR19407095
USA-MA-CDCBI-CRSP_IS5F4VGIHLGNCTCI-2021	Broad Institute	2021-12-02	Illumina NovaSeq 6000/Artic V3	USA / Massachusetts	99.846	3613.13	neb_vss1a.primer.bedpe	AY.121	AY.121	2	50	Delta	Delta	MA-CDCBI-CRSP_IS5F4VGIHLGNCTCI	SRR17371669
USA-MA-Broad-CRSP_K5KA7RUOGQ2BM2VR-2022	Broad Institute	2022-05-07	Illumina NovaSeq 6000	USA: Massachusetts	99.6853	1125.71	NEB Varskip 2a	BA.2.9.3	BA.2.9.3	0	67	Omicron	Omicron	MA-Broad-CRSP_K5KA7RUOGQ2BM2VR	SRR19320892
USA-NH-CDCBI-CRSP_Q4HLHZVZ7Z4GJTOU-2022	Broad Institute	2022-05-12	Illumina NovaSeq 6000	USA: New Hampshire	99.846	917.47	NEB Varskip 2a	BA.2.12.1	BA.2.12.1	0	82	Omicron	Omicron	NH-CDCBI-CRSP_Q4HLHZVZ7Z4GJTOU	SRR19407173
USA-MA-CDCBI-CRSP_3FHW3ABXC274F6IT-2021	Broad Institute	2021-12-02	Illumina NovaSeq 6000/Artic V3	USA / Massachusetts	99.846	2966.59	neb_vss1a.primer.bedpe	AY.114	AY.114	2	47	Delta	Delta	MA-CDCBI-CRSP_3FHW3ABXC274F6IT	SRR17371290
USA-MA-CDCBI-CRSP_QD37QBROPC3IBBCU-2021	Broad Institute	2021-12-02	Illumina NovaSeq 6000/Artic V3	USA / Massachusetts	98.7379	5218.5	neb_vss1a.primer.bedpe	AY.25.1.1	AY.25.1.1	1	47	Delta	Delta	MA-CDCBI-CRSP_QD37QBROPC3IBBCU	SRR17371588
USA-MA-CDCBI-CRSP_ZDUAE5WWR7BQTG6E-2022	Broad Institute	2022-05-12	Illumina NovaSeq 6000	USA: Massachusetts	96.0328	1246.75	NEB Varskip 2a	BA.2.12.1	BA.2.12.1	2	70	Omicron	Omicron	MA-CDCBI-CRSP_ZDUAE5WWR7BQTG6E	SRR19406650
USA-MA-CDCBI-CRSP_VD3WTUNEDKMXJGP6-2021	Broad Institute	2021-12-21	Illumina NovaSeq 6000/Artic V3	USA / Massachusetts	99.9866	4349.27	neb_vss1a.primer.bedpe	AY.46.6	AY.46.6	1	47	Delta	Delta	MA-CDCBI-CRSP_VD3WTUNEDKMXJGP6	SRR17391405
USA-ME-Broad-CRSP_Z6KGQELQUNFF5YSC-2022	Broad Institute	2022-05-05	Illumina NovaSeq 6000	USA: Maine	99.846	1748.54	NEB Varskip 2a	BA.2.12.1	BA.2.12.1	0	77	Omicron	Omicron	ME-Broad-CRSP_Z6KGQELQUNFF5YSC	SRR19320452
USA-ME-Broad-CRSP_MWCDONA53FVCUYHJ-2022	Broad Institute	2022-05-05	Illumina NovaSeq 6000	USA: Maine	99.846	2542.12	NEB Varskip 2a	BA.2	BA.2	0	74	Omicron	Omicron	ME-Broad-CRSP_MWCDONA53FVCUYHJ	SRR19319814
USA-VT-CDCBI-CRSP_25F47ZK2B3OX2EE4-2021	Broad Institute	2021-12-01	Illumina NovaSeq 6000/Artic V3	USA / Vermont	98.3227	4017.88	neb_vss1a.primer.bedpe	AY.44	AY.44	0	51	Delta	Delta	VT-CDCBI-CRSP_25F47ZK2B3OX2EE4	SRR17372496
USA-MA-CDCBI-CRSP_5OKSJR3TZ6XOVNAQ-2021	Broad Institute	2021-12-09	Illumina NovaSeq 6000/Artic V3	USA / Massachusetts	92.3971	2840.71	neb_vss1a.primer.bedpe	AY.100	AY.100	4	49	Delta	Delta	MA-CDCBI-CRSP_5OKSJR3TZ6XOVNAQ
USA-MA-CDCBI-CRSP_YJFHYPO2IMQFFUYQ-2021	Broad Institute	2021-12-16	Illumina NovaSeq 6000/Artic V3	USA / Massachusetts	98.5504	3529.36	neb_vss1a.primer.bedpe	AY.121	AY.121	0	56	Delta	Delta	MA-CDCBI-CRSP_YJFHYPO2IMQFFUYQ	SRR17393598
USA-MA-CDCBI-CRSP_ALTYGBZXN5O44ATU-2021	Broad Institute	2021-12-02	Illumina NovaSeq 6000/Artic V3	USA / Massachusetts	99.9364	4760.71	neb_vss1a.primer.bedpe	AY.3	AY.3	3	51	Delta	Delta	MA-CDCBI-CRSP_ALTYGBZXN5O44ATU	SRR17371712
USA-VT-CDCBI-CRSP_PNXJOBCRIKSE4MA6-2022	Broad Institute	2022-05-12	Illumina NovaSeq 6000	USA: Vermont	99.846	1881.88	NEB Varskip 2a	BA.2.12.1	BA.2.12.1	0	79	Omicron	Omicron	VT-CDCBI-CRSP_PNXJOBCRIKSE4MA6	SRR19407050
USA-MA-CDCBI-CRSP_ZDRO7DD2K6K4UB4U-2022	Broad Institute	2022-05-08	Illumina NovaSeq 6000	USA: Massachusetts	99.7891	875.13	NEB Varskip 2a	BA.2.12.1	BA.2.12.1	0	71	Omicron	Omicron	MA-CDCBI-CRSP_ZDRO7DD2K6K4UB4U	SRR19406652
USA-MA-CDCBI-CRSP_NUVBCZTDG2MABDGN-2022	Broad Institute	2022-05-08	Illumina NovaSeq 6000	USA: Massachusetts	98.547	1173.12	NEB Varskip 2a	BA.2.12.1	BA.2.12.1	0	70	Omicron	Omicron	MA-CDCBI-CRSP_NUVBCZTDG2MABDGN	SRR19406918
USA-MA-CDCBI-CRSP_SOVL6XTNVUCKIXOR-2021	Broad Institute	2021-12-02	Illumina NovaSeq 6000/Artic V3	USA / Massachusetts	99.846	2455.85	neb_vss1a.primer.bedpe	B.1.617.2	B.1.617.2	48	72	Delta	Delta	MA-CDCBI-CRSP_SOVL6XTNVUCKIXOR	SRR17373169
USA-MA-Broad-CRSP_X37MNBQH6YCCT4ZL-2022	Broad Institute	2022-05-06	Illumina NovaSeq 6000	USA: Massachusetts	99.9598	2456.69	NEB Varskip 2a	BA.2	BA.2	1	73	Omicron	Omicron	MA-Broad-CRSP_X37MNBQH6YCCT4ZL	SRR19321127
USA-MA-CDCBI-CRSP_DJMWDJHQ6ZGPUJIM-2022	Broad Institute	2022-05-07	Illumina NovaSeq 6000	USA: Massachusetts	98.6073	1092.91	NEB Varskip 2a	BA.2.9	BA.2.9	0	75	Omicron	Omicron	MA-CDCBI-CRSP_DJMWDJHQ6ZGPUJIM	SRR19406542
USA-MA-Broad-CRSP_AA56TB5EWGQORRFY-2022	Broad Institute	2022-05-07	Illumina NovaSeq 6000	USA: Massachusetts	99.836	1143.3	NEB Varskip 2a	BA.2.12.1	BA.2.12.1	0	76	Omicron	Omicron	MA-Broad-CRSP_AA56TB5EWGQORRFY	SRR19320750
USA-MA-Broad-CRSP_WGOSS4B7POGQ6OCP-2022	Broad Institute	2022-05-07	Illumina NovaSeq 6000	USA: Massachusetts	97.7837	1207.69	NEB Varskip 2a	BA.2.12.1	BA.2.12.1	0	68	Omicron	Omicron	MA-Broad-CRSP_WGOSS4B7POGQ6OCP	SRR19321018
USA-MA-Broad-CRSP_Z2ISO5NV7HAE5RFY-2022	Broad Institute	2022-05-05	Illumina NovaSeq 6000	USA: Massachusetts	99.3606	1552.69	NEB Varskip 2a	BA.2.12.1	BA.2.12.1	0	83	Omicron	Omicron	MA-Broad-CRSP_Z2ISO5NV7HAE5RFY	SRR19320131
USA-CT-Broad-CRSP_U3ZF76R2XMDEI7OO-2022	Broad Institute	2022-05-06	Illumina NovaSeq 6000	USA: Connecticut	99.846	2178.92	NEB Varskip 2a	BA.2.12.1	BA.2.12.1	1	82	Omicron	Omicron	CT-Broad-CRSP_U3ZF76R2XMDEI7OO	SRR19320782
USA-MA-CDCBI-CRSP_FZSQCXG2Q2NY7QPP-2022	Broad Institute	2022-05-08	Illumina NovaSeq 6000	USA: Massachusetts	97.5393	988	NEB Varskip 2a	BA.2	BA.2	0	65	Omicron	Omicron	MA-CDCBI-CRSP_FZSQCXG2Q2NY7QPP	SRR19406964
USA-MA-CDCBI-CRSP_ISQSYACKOB7MRFJ2-2021	Broad Institute	2021-12-01	Illumina NovaSeq 6000/Artic V3	USA / Massachusetts	91.5534	2124.58	neb_vss1a.primer.bedpe	AY.100	AY.100	5	56	Delta	Delta	MA-CDCBI-CRSP_ISQSYACKOB7MRFJ2	SRR17206216
USA-MA-CDCBI-CRSP_QCWEN6KKJKPLVD5X-2021	Broad Institute	2021-12-03	Illumina NovaSeq 6000/Artic V3	USA / Massachusetts	98.8416	2355.08	neb_vss1a.primer.bedpe	AY.121.1	AY.121.1	0	48	Delta	Delta	MA-CDCBI-CRSP_QCWEN6KKJKPLVD5X	SRR17359972
USA-MA-CDCBI-CRSP_6XIO32GIMDD5OQSN-2021	Broad Institute	2021-12-02	Illumina NovaSeq 6000/Artic V3	USA / Massachusetts	99.933	4028.47	neb_vss1a.primer.bedpe	AY.3.1	AY.3.1	2	53	Delta	Delta	MA-CDCBI-CRSP_6XIO32GIMDD5OQSN	SRR17371408
USA-MA-Broad-CRSP_ZLUMTN24X7BBETQS-2022	Broad Institute	2022-05-06	Illumina NovaSeq 6000	USA: Massachusetts	98.5604	1506.58	NEB Varskip 2a	BA.2.12.1	BA.2.12.1	0	75	Omicron	Omicron	MA-Broad-CRSP_ZLUMTN24X7BBETQS	SRR19320809
USA-MA-CDCBI-CRSP_YNDLNDJGWVYU3FX4-2022	Broad Institute	2022-05-08	Illumina NovaSeq 6000	USA: Massachusetts	99.1396	631.14	NEB Varskip 2a	BA.2.6	BA.2.6	1	68	Omicron	Omicron	MA-CDCBI-CRSP_YNDLNDJGWVYU3FX4	SRR19406659
USA-MA-Broad-CRSP_ELWKDFIVZN2S355F-2022	Broad Institute	2022-05-04	Illumina NovaSeq 6000	USA: Massachusetts	99.8226	760.23	NEB Varskip 2a	BA.2.48	BA.2.48	0	76	Omicron	Omicron	MA-Broad-CRSP_ELWKDFIVZN2S355F	SRR19320105
USA-MA-CDCBI-CRSP_2UOXY2B6A5PGE24Y-2021	Broad Institute	2021-12-10	Illumina NovaSeq 6000/Artic V3	USA / Massachusetts	92.7017	4000.46	neb_vss1a.primer.bedpe	AY.117	AY.117	9	51	Delta	Delta	MA-CDCBI-CRSP_2UOXY2B6A5PGE24Y	SRR17358908
USA-VT-CDCBI-CRSP_X5NC2UA6LIRB6X45-2022	Broad Institute	2022-05-12	Illumina NovaSeq 6000	USA: Vermont	99.846	1557.93	NEB Varskip 2a	BA.2.12.1	BA.2.12.1	0	78	Omicron	Omicron	VT-CDCBI-CRSP_X5NC2UA6LIRB6X45	SRR19406821
USA-MA-CDCBI-CRSP_IFTYMD34TC72VJ6T-2021	Broad Institute	2021-12-10	Illumina NovaSeq 6000/Artic V3	USA / Massachusetts	92.3937	2781.58	neb_vss1a.primer.bedpe	AY.119.2	AY.119.2	3	47	Delta	Delta	MA-CDCBI-CRSP_IFTYMD34TC72VJ6T	SRR17354685
USA-MA-CDCBI-CRSP_FCDRJF6D75CXWSTI-2021	Broad Institute	2021-12-01	Illumina NovaSeq 6000/Artic V3	USA / Massachusetts	99.933	2895.33	neb_vss1a.primer.bedpe	AY.116.1	AY.116.1	3	56	Delta	Delta	MA-CDCBI-CRSP_FCDRJF6D75CXWSTI	SRR17205979
USA-MA-CDCBI-CRSP_E6HC2GWSYWFXS4CS-2021	Broad Institute	2021-12-14	Illumina NovaSeq 6000/Artic V3	USA / Massachusetts	99.9464	924.02	neb_vss1a.primer.bedpe	AY.3	AY.3	2	50	Delta	Delta	MA-CDCBI-CRSP_E6HC2GWSYWFXS4CS	SRR17387744
USA-MA-CDCBI-CRSP_EXQY6ZIZ7T5P5HSM-2022	Broad Institute	2022-05-08	Illumina NovaSeq 6000	USA: Massachusetts	99.7322	1424.25	NEB Varskip 2a	BA.5.5	BA.5.5	2	70	Omicron	Omicron	MA-CDCBI-CRSP_EXQY6ZIZ7T5P5HSM	SRR19406470
USA-MA-CDCBI-CRSP_6H7G7YQWYLWW2HS3-2022	Broad Institute	2022-05-08	Illumina NovaSeq 6000	USA: Massachusetts	99.7188	1241.39	NEB Varskip 2a	BA.2.12.1	BA.2.12.1	0	70	Omicron	Omicron	MA-CDCBI-CRSP_6H7G7YQWYLWW2HS3	SRR19406553
USA-MA-Broad-CRSP_G3GYF24IW4UX7FN5-2022	Broad Institute	2022-05-06	Illumina NovaSeq 6000	USA: Massachusetts	99.846	1778.06	NEB Varskip 2a	BA.2.12.1	BA.2.12.1	0	79	Omicron	Omicron	MA-Broad-CRSP_G3GYF24IW4UX7FN5	SRR19320743
USA-MA-Broad-CRSP_E4I6R6XDUEAVEM5B-2022	Broad Institute	2022-05-07	Illumina NovaSeq 6000	USA: Massachusetts	99.692	1205	NEB Varskip 2a	BA.2	BA.2	0	73	Omicron	Omicron	MA-Broad-CRSP_E4I6R6XDUEAVEM5B	SRR19320931
USA-MA-Broad-CRSP_PLM6P7ZWWIKJLYPQ-2022	Broad Institute	2022-05-05	Illumina NovaSeq 6000	USA: Massachusetts	99.5045	1870.53	NEB Varskip 2a	BA.2	BA.2	0	75	Omicron	Omicron	MA-Broad-CRSP_PLM6P7ZWWIKJLYPQ	SRR19320043
USA-MA-CDCBI-CRSP_2FBWS53Q3DHFPB4E-2021	Broad Institute	2021-12-23	Illumina NovaSeq 6000/Artic V3	USA / Massachusetts	99.9799	3171.55	neb_vss1a.primer.bedpe	AY.39	AY.39	1	43	Delta	Delta	MA-CDCBI-CRSP_2FBWS53Q3DHFPB4E	SRR17470636
USA-CO-CDCBI-CMU_2WWGMQIQ42OBNN4X-2021	Broad Institute	2021-12-09	Illumina NovaSeq 6000/Artic V3	USA / Colorado	99.6016	3550.37	neb_vss1a.primer.bedpe	AY.100	AY.100	2	48	Delta	Delta	CO-CDCBI-CMU_2WWGMQIQ42OBNN4X	SRR17389659
USA-MA-CDCBI-CRSP_6LRCJ6PF6YLUKCLC-2021	Broad Institute	2021-12-06	Illumina NovaSeq 6000/Artic V3	USA / Massachusetts	99.846	3475.91	neb_vss1a.primer.bedpe	AY.113	AY.113	2	47	Delta	Delta	MA-CDCBI-CRSP_6LRCJ6PF6YLUKCLC	SRR17360142
USA-MA-CDCBI-CRSP_22EVQ753KXC7HCFG-2021	Broad Institute	2021-12-29	Illumina NovaSeq 6000/Artic V3	USA / Massachusetts	99.4175	3344.34	neb_vss1a.primer.bedpe	BA.1.1	BA.1.1	5	63	Omicron	Omicron	MA-CDCBI-CRSP_22EVQ753KXC7HCFG	SRR17470641
USA-CO-CDCBI-CMU_YESNB3XSDR7QMY7S-2021	Broad Institute	2021-12-03	Illumina NovaSeq 6000/Artic V3	USA / Colorado	100	4609.38	neb_vss1a.primer.bedpe	AY.103	AY.103	1	43	Delta	Delta	CO-CDCBI-CMU_YESNB3XSDR7QMY7S	SRR17353076
USA-MA-CDCBI-CRSP_2LPMBYGKG2DLYBH4-2021	Broad Institute	2021-12-01	Illumina NovaSeq 6000/Artic V3	USA / Massachusetts	99.6686	4261.68	neb_vss1a.primer.bedpe	AY.3.1	AY.3.1	2	50	Delta	Delta	MA-CDCBI-CRSP_2LPMBYGKG2DLYBH4	SRR17206024
USA-MA-CDCBI-CRSP_RRUCULOVDH7COBFP-2022	Broad Institute	2022-05-08	Illumina NovaSeq 6000	USA: Massachusetts	96.3642	366.14	NEB Varskip 2a	BA.2	BA.2	2	66	Omicron	Omicron	MA-CDCBI-CRSP_RRUCULOVDH7COBFP	SRR19406685
USA-NY-CDCBI-CRSP_LXMCLGZHVMYOWDRC-2022	Broad Institute	2022-05-12	Illumina NovaSeq 6000	USA: New York	99.846	1264.47	NEB Varskip 2a	BA.2.12.1	BA.2.12.1	0	76	Omicron	Omicron	NY-CDCBI-CRSP_LXMCLGZHVMYOWDRC	SRR19406847
USA-MA-Broad-CRSP_OS4UJEDYV44S37JQ-2022	Broad Institute	2022-05-07	Illumina NovaSeq 6000	USA: Massachusetts	99.846	1949.18	NEB Varskip 2a	BA.2.12.1	BA.2.12.1	0	78	Omicron	Omicron	MA-Broad-CRSP_OS4UJEDYV44S37JQ	SRR19320855
USA-MA-Broad-CRSP_S4I4UGREAHWJ6XBC-2022	Broad Institute	2022-05-07	Illumina NovaSeq 6000	USA: Massachusetts	99.846	1110.21	NEB Varskip 2a	BA.2.12.1	BA.2.12.1	0	76	Omicron	Omicron	MA-Broad-CRSP_S4I4UGREAHWJ6XBC	SRR19320549
USA-MA-Broad-CRSP_NZFAKMB27OK5LSO2-2022	Broad Institute	2022-05-08	Illumina NovaSeq 6000	USA: Massachusetts	98.989	1257.37	NEB Varskip 2a	BA.2.23.1	BA.2.23.1	0	69	Omicron	Omicron	MA-Broad-CRSP_NZFAKMB27OK5LSO2	SRR19320562
USA-MA-CDCBI-CRSP_H62DJYP74LML66LZ-2021	Broad Institute	2021-12-03	Illumina NovaSeq 6000/Artic V3	USA / Massachusetts	99.933	5291.48	neb_vss1a.primer.bedpe	AY.3	AY.3	1	50	Delta	Delta	MA-CDCBI-CRSP_H62DJYP74LML66LZ	SRR17366930
USA-MA-CDCBI-CRSP_RJWHRE5OK4HVD2BF-2021	Broad Institute	2021-12-19	Illumina NovaSeq 6000/Artic V3	USA / Massachusetts	99.9531	4284.16	neb_vss1a.primer.bedpe	B.1.617.2	B.1.617.2	86	93	Delta	Delta	MA-CDCBI-CRSP_RJWHRE5OK4HVD2BF	SRR17389757
USA-MA-CDCBI-CRSP_3HBFQWDQJAKCBNIH-2022	Broad Institute	2022-05-12	Illumina NovaSeq 6000	USA: Massachusetts	99.846	1555.35	NEB Varskip 2a	BA.2.12.1	BA.2.12.1	0	80	Omicron	Omicron	MA-CDCBI-CRSP_3HBFQWDQJAKCBNIH	SRR19406792
USA-MA-CDCBI-CRSP_TWUYGXECOU5QSQAB-2021	Broad Institute	2021-12-04	Illumina NovaSeq 6000/Artic V3	USA / Massachusetts	99.8962	4557.6	neb_vss1a.primer.bedpe	AY.54	AY.54	4	48	Delta	Delta	MA-CDCBI-CRSP_TWUYGXECOU5QSQAB	SRR17359361
USA-MA-Broad-CRSP_442WBARZS3I4BIO4-2022	Broad Institute	2022-05-04	Illumina NovaSeq 6000	USA: Massachusetts	99.8929	1708.51	NEB Varskip 2a	BA.2	BA.2	1	72	Omicron	Omicron	MA-Broad-CRSP_442WBARZS3I4BIO4	SRR19320074
USA-MA-Broad-CRSP_2ZOO5PK7AQUQ5SXH-2022	Broad Institute	2022-05-06	Illumina NovaSeq 6000	USA: Massachusetts	99.846	1803.82	NEB Varskip 2a	BA.2	BA.2	0	72	Omicron	Omicron	MA-Broad-CRSP_2ZOO5PK7AQUQ5SXH	SRR19320615
USA-MA-Broad-CRSP_RD6OZ6FISIVYCT6R-2022	Broad Institute	2022-05-06	Illumina NovaSeq 6000	USA: Massachusetts	99.9732	2726.93	NEB Varskip 2a	BA.2.12.1	BA.2.12.1	0	78	Omicron	Omicron	MA-Broad-CRSP_RD6OZ6FISIVYCT6R	SRR19320835
USA-CT-CDCBI-CRSP_SKJV34436TPKLN6Y-2022	Broad Institute	2022-05-14	Illumina NovaSeq 6000	USA: Connecticut	99.846	1105.21	NEB Varskip 2a	BA.2.12.1	BA.2.12.1	0	85	Omicron	Omicron	CT-CDCBI-CRSP_SKJV34436TPKLN6Y	SRR19406517
USA-MA-Broad-CRSP_YI3UIFDRRCABUCWH-2022	Broad Institute	2022-05-05	Illumina NovaSeq 6000	USA: Massachusetts	99.846	1246.44	NEB Varskip 2a	BA.2.12.1	BA.2.12.1	0	77	Omicron	Omicron	MA-Broad-CRSP_YI3UIFDRRCABUCWH	SRR19320138
USA-MA-CDCBI-CRSP_642GHEQGJEEBBBCR-2022	Broad Institute	2022-05-14	Illumina NovaSeq 6000	USA: Massachusetts	99.9866	1753.97	NEB Varskip 2a	BA.2.6	BA.2.6	1	74	Omicron	Omicron	MA-CDCBI-CRSP_642GHEQGJEEBBBCR	SRR19406562
USA-VT-CDCBI-CRSP_G4JYZUD6JTPVB4BW-2022	Broad Institute	2022-05-13	Illumina NovaSeq 6000	USA: Vermont	0.5022	0.01	NEB Varskip 2a	Unassigned	None	0	0	Unassigned	Unassigned	VT-CDCBI-CRSP_G4JYZUD6JTPVB4BW
USA-VT-Broad-CRSP_3LVIVAAFPXAW5U72-2022	Broad Institute	2022-05-06	Illumina NovaSeq 6000	USA: Vermont	99.846	2254.51	NEB Varskip 2a	BA.2.12.1	BA.2.12.1	0	83	Omicron	Omicron	VT-Broad-CRSP_3LVIVAAFPXAW5U72	SRR19321095
USA-VT-CDCBI-CRSP_TSOWCSODBGBSU3RS-2022	Broad Institute	2022-05-12	Illumina NovaSeq 6000	USA: Vermont	99.846	1255.89	NEB Varskip 2a	BA.2.12.1	BA.2.12.1	2	81	Omicron	Omicron	VT-CDCBI-CRSP_TSOWCSODBGBSU3RS	SRR19406608
USA-MA-Broad-CRSP_F4RJ3HYDEIIJ4YTR-2022	Broad Institute	2022-05-04	Illumina NovaSeq 6000	USA: Massachusetts	99.846	2003.96	NEB Varskip 2a	BA.2.7	BA.2.7	1	78	Omicron	Omicron	MA-Broad-CRSP_F4RJ3HYDEIIJ4YTR	SRR19320094
USA-MA-Broad-CRSP_EKDPMJCQONUQ7JSD-2022	Broad Institute	2022-05-04	Illumina NovaSeq 6000	USA: Massachusetts	99.846	1346.87	NEB Varskip 2a	BA.2.12.1	BA.2.12.1	0	80	Omicron	Omicron	MA-Broad-CRSP_EKDPMJCQONUQ7JSD	SRR19320203
USA-MA-CDCBI-CRSP_GWGRRQCOVVMVNVWN-2021	Broad Institute	2021-12-02	Illumina NovaSeq 6000/Artic V3	USA / Massachusetts	97.6833	4790.89	neb_vss1a.primer.bedpe	AY.119	AY.119	1	46	Delta	Delta	MA-CDCBI-CRSP_GWGRRQCOVVMVNVWN	SRR17371360
USA-MA-Broad-CRSP_PD54KVYGCYUDRUQO-2022	Broad Institute	2022-05-04	Illumina NovaSeq 6000	USA: Massachusetts	99.846	1422.84	NEB Varskip 2a	BA.2.12.1	BA.2.12.1	1	79	Omicron	Omicron	MA-Broad-CRSP_PD54KVYGCYUDRUQO	SRR19320048
USA-CT-CDCBI-CRSP_EPYHXJCN7353N4II-2022	Broad Institute	2022-05-08	Illumina NovaSeq 6000	USA: Connecticut	97.4958	1140.15	NEB Varskip 2a	BA.2.12.1	BA.2.12.1	0	66	Omicron	Omicron	CT-CDCBI-CRSP_EPYHXJCN7353N4II	SRR19406587
USA-MA-CDCBI-CRSP_2ZYECCLL2IFNHDOM-2022	Broad Institute	2022-05-08	Illumina NovaSeq 6000	USA: Massachusetts	99.4409	1021.63	NEB Varskip 2a	BA.2.12.1	BA.2.12.1	0	73	Omicron	Omicron	MA-CDCBI-CRSP_2ZYECCLL2IFNHDOM	SRR19406799
USA-MA-CDCBI-CRSP_UNXAKHRHP2GF6KRY-2022	Broad Institute	2022-05-12	Illumina NovaSeq 6000	USA: Massachusetts	99.846	1258.52	NEB Varskip 2a	BA.2.12.1	BA.2.12.1	0	79	Omicron	Omicron	MA-CDCBI-CRSP_UNXAKHRHP2GF6KRY	SRR19406897
USA-MA-Broad-CRSP_SIKAQRF574FAMZT4-2022	Broad Institute	2022-05-04	Illumina NovaSeq 6000	USA: Massachusetts	99.8293	1224.28	NEB Varskip 2a	BA.2.12.1	BA.2.12.1	1	80	Omicron	Omicron	MA-Broad-CRSP_SIKAQRF574FAMZT4	SRR19320013
USA-MA-Broad-CRSP_TDR6TUMMTSZVPBK6-2022	Broad Institute	2022-05-06	Illumina NovaSeq 6000	USA: Massachusetts	99.8326	1476.19	NEB Varskip 2a	BA.2.12.1	BA.2.12.1	2	78	Omicron	Omicron	MA-Broad-CRSP_TDR6TUMMTSZVPBK6	SRR19321156
USA-MA-Broad-CRSP_YI2VYFUBCBEGU2KL-2022	Broad Institute	2022-05-05	Illumina NovaSeq 6000	USA: Massachusetts	99.846	1229.07	NEB Varskip 2a	BA.2.12.1	BA.2.12.1	0	78	Omicron	Omicron	MA-Broad-CRSP_YI2VYFUBCBEGU2KL	SRR19320139
USA-MA-Broad-CRSP_PU6C6KFYPIS2F6EQ-2022	Broad Institute	2022-05-07	Illumina NovaSeq 6000	USA: Massachusetts	98.0583	1975.1	NEB Varskip 2a	BA.2.12.1	BA.2.12.1	0	68	Omicron	Omicron	MA-Broad-CRSP_PU6C6KFYPIS2F6EQ
USA-MA-Broad-CRSP_TJQDB6HNVUBNHLOM-2022	Broad Institute	2022-05-06	Illumina NovaSeq 6000	USA: Massachusetts	99.6887	2095.4	NEB Varskip 2a	BA.2	BA.2	0	74	Omicron	Omicron	MA-Broad-CRSP_TJQDB6HNVUBNHLOM	SRR19321153
USA-MA-Broad-CRSP_TJHYWGMLYGAARPKY-2022	Broad Institute	2022-05-04	Illumina NovaSeq 6000	USA: Massachusetts	99.8393	1624.68	NEB Varskip 2a	BA.2.9	BA.2.9	0	77	Omicron	Omicron	MA-Broad-CRSP_TJHYWGMLYGAARPKY	SRR19320231
USA-MA-CDCBI-CRSP_6E5YC2USAJO7RHWO-2021	Broad Institute	2021-12-03	Illumina NovaSeq 6000/Artic V3	USA / Massachusetts	99.9766	2665.87	neb_vss1a.primer.bedpe	AY.36	AY.36	1	45	Delta	Delta	MA-CDCBI-CRSP_6E5YC2USAJO7RHWO	SRR17367274
USA-MA-CDCBI-CRSP_7L5J4NHTWQHBWVJ6-2021	Broad Institute	2021-12-03	Illumina NovaSeq 6000/Artic V3	USA / Massachusetts	97.767	3552.43	neb_vss1a.primer.bedpe	AY.100	AY.100	1	54	Delta	Delta	MA-CDCBI-CRSP_7L5J4NHTWQHBWVJ6	SRR17371393
USA-MA-CDCBI-CRSP_3RQCF4TT73EYQLQD-2021	Broad Institute	2021-12-02	Illumina NovaSeq 6000/Artic V3	USA / Massachusetts	99.99	3438.58	neb_vss1a.primer.bedpe	AY.113	AY.113	2	51	Delta	Delta	MA-CDCBI-CRSP_3RQCF4TT73EYQLQD	SRR17371284
USA-MA-Broad-CRSP_QP553QLN5SDY3AEQ-2022	Broad Institute	2022-05-06	Illumina NovaSeq 6000	USA: Massachusetts	99.846	1819.13	NEB Varskip 2a	BA.2.12.1	BA.2.12.1	0	78	Omicron	Omicron	MA-Broad-CRSP_QP553QLN5SDY3AEQ	SRR19320847
USA-VT-CDCBI-CRSP_QVRP4G2BGU35NXKE-2022	Broad Institute	2022-05-12	Illumina NovaSeq 6000	USA: Vermont	99.7958	1183.4	NEB Varskip 2a	BA.2.12.1	BA.2.12.1	1	77	Omicron	Omicron	VT-CDCBI-CRSP_QVRP4G2BGU35NXKE	SRR19406620
USA-MA-CDCBI-CRSP_36QCWRY6YVDV4B4L-2021	Broad Institute	2021-12-03	Illumina NovaSeq 6000/Artic V3	USA / Massachusetts	99.913	5170.6	neb_vss1a.primer.bedpe	AY.122	AY.122	1	47	Delta	Delta	MA-CDCBI-CRSP_36QCWRY6YVDV4B4L	SRR17370790
USA-MA-Broad-CRSP_ZZIJJJNH6EJBEUSO-2022	Broad Institute	2022-05-06	Illumina NovaSeq 6000	USA: Massachusetts	99.846	2696.93	NEB Varskip 2a	BA.2.12.1	BA.2.12.1	2	80	Omicron	Omicron	MA-Broad-CRSP_ZZIJJJNH6EJBEUSO	SRR19321111
USA-MA-Broad-CRSP_45UD5SH6OFJ5HZNV-2022	Broad Institute	2022-05-04	Illumina NovaSeq 6000	USA: Massachusetts	99.846	1255	NEB Varskip 2a	BA.2.12.1	BA.2.12.1	0	77	Omicron	Omicron	MA-Broad-CRSP_45UD5SH6OFJ5HZNV	SRR19320071
USA-MA-CDCBI-CRSP_I2MYVETY5C5TKO73-2021	Broad Institute	2021-12-06	Illumina NovaSeq 6000/Artic V3	USA / Massachusetts	99.1128	6398.81	neb_vss1a.primer.bedpe	AY.25.1.1	AY.25.1.1	1	50	Delta	Delta	MA-CDCBI-CRSP_I2MYVETY5C5TKO73	SRR17366807
USA-MA-CDCBI-CRSP_DONNIFAHZWBRHF7F-2021	Broad Institute	2021-12-18	Illumina NovaSeq 6000/Artic V3	USA / Massachusetts	99.856	3315.12	neb_vss1a.primer.bedpe	AY.120	AY.120	4	52	Delta	Delta	MA-CDCBI-CRSP_DONNIFAHZWBRHF7F	SRR17389957
USA-MA-CDCBI-CRSP_FCLV2UVM7H5EMKV4-2021	Broad Institute	2021-12-17	Illumina NovaSeq 6000/Artic V3	USA / Massachusetts	99.9364	3412.17	neb_vss1a.primer.bedpe	AY.107	AY.107	1	45	Delta	Delta	MA-CDCBI-CRSP_FCLV2UVM7H5EMKV4	SRR17388445
USA-MA-Broad-CRSP_4TAYCPWLM4DF7OAW-2022	Broad Institute	2022-05-07	Illumina NovaSeq 6000	USA: Massachusetts	99.2769	1041.15	NEB Varskip 2a	BA.2.13	BA.2.13	0	65	Omicron	Omicron	MA-Broad-CRSP_4TAYCPWLM4DF7OAW	SRR19320947
USA-MA-CDCBI-CRSP_AIHFNSVEVZUBQ7GG-2022	Broad Institute	2022-05-08	Illumina NovaSeq 6000	USA: Massachusetts	98.4299	953.57	NEB Varskip 2a	BA.5.3	BA.5.3	0	71	Omicron	Omicron	MA-CDCBI-CRSP_AIHFNSVEVZUBQ7GG	SRR19406781
USA-MA-CDCBI-CRSP_JIKQLW6SIBQDRJZO-2022	Broad Institute	2022-05-08	Illumina NovaSeq 6000	USA: Massachusetts	99.769	977.23	NEB Varskip 2a	BA.2.12.1	BA.2.12.1	0	67	Omicron	Omicron	MA-CDCBI-CRSP_JIKQLW6SIBQDRJZO	SRR19406950
USA-MA-Broad-CRSP_QKMBW73TEQIU2CDU-2022	Broad Institute	2022-05-05	Illumina NovaSeq 6000	USA: Massachusetts	99.6083	2550.22	NEB Varskip 2a	BA.2.12.1	BA.2.12.1	0	76	Omicron	Omicron	MA-Broad-CRSP_QKMBW73TEQIU2CDU	SRR19320339
USA-MA-Broad-CRSP_5BC2IJGLC5T3W2RR-2022	Broad Institute	2022-05-08	Illumina NovaSeq 6000	USA: Massachusetts	99.8058	1044.61	NEB Varskip 2a	BA.2.12.1	BA.2.12.1	0	75	Omicron	Omicron	MA-Broad-CRSP_5BC2IJGLC5T3W2RR	SRR19321279
USA-VT-CDCBI-CRSP_IAH7RFEYRBBENURA-2022	Broad Institute	2022-05-08	Illumina NovaSeq 6000	USA: Vermont	99.6987	763.79	NEB Varskip 2a	BA.2.9	BA.2.9	0	72	Omicron	Omicron	VT-CDCBI-CRSP_IAH7RFEYRBBENURA	SRR19407150
USA-MA-CDCBI-CRSP_XH3ALEZA2FUHUOK4-2021	Broad Institute	2021-12-09	Illumina NovaSeq 6000/Artic V3	USA / Massachusetts	96.6522	3541.17	neb_vss1a.primer.bedpe	AY.99.2	AY.99.2	6	55	Delta	Delta	MA-CDCBI-CRSP_XH3ALEZA2FUHUOK4	SRR17369047
USA-CT-CDCBI-CRSP_6IF3DSFYMAOSOL7M-2022	Broad Institute	2022-05-12	Illumina NovaSeq 6000	USA: Connecticut	99.846	1220.65	NEB Varskip 2a	BA.2.9	BA.2.9	0	76	Omicron	Omicron	CT-CDCBI-CRSP_6IF3DSFYMAOSOL7M	SRR19406597
USA-VT-CDCBI-CRSP_2GAMSAAAKRBWIOAD-2021	Broad Institute	2021-12-09	Illumina NovaSeq 6000/Artic V3	USA / Vermont	99.9464	3076.15	neb_vss1a.primer.bedpe	AY.54	AY.54	0	43	Delta	Delta	VT-CDCBI-CRSP_2GAMSAAAKRBWIOAD	SRR17358975
USA-MA-Broad-CRSP_RASYVZ7VLJELUJ7M-2022	Broad Institute	2022-05-06	Illumina NovaSeq 6000	USA: Massachusetts	99.846	1893.71	NEB Varskip 2a	BA.2.12.1	BA.2.12.1	0	76	Omicron	Omicron	MA-Broad-CRSP_RASYVZ7VLJELUJ7M	SRR19320838
USA-MA-CDCBI-CRSP_NVPRDYQJHEDLTZ7O-2022	Broad Institute	2022-05-08	Illumina NovaSeq 6000	USA: Massachusetts	98.5571	1283.9	NEB Varskip 2a	BA.5.3	BA.5.3	0	72	Omicron	Omicron	MA-CDCBI-CRSP_NVPRDYQJHEDLTZ7O	SRR19406917
USA-MA-CDCBI-CRSP_EP7KVYYZPJ6LF6TT-2022	Broad Institute	2022-05-07	Illumina NovaSeq 6000	USA: Massachusetts	98.7914	732.1	NEB Varskip 2a	BA.2	BA.2	1	72	Omicron	Omicron	MA-CDCBI-CRSP_EP7KVYYZPJ6LF6TT	SRR19406476
USA-MA-CDCBI-CRSP_QI3ETXES2XDOMQXB-2021	Broad Institute	2021-12-06	Illumina NovaSeq 6000/Artic V3	USA / Massachusetts	99.933	5648.04	neb_vss1a.primer.bedpe	AY.3	AY.3	2	51	Delta	Delta	MA-CDCBI-CRSP_QI3ETXES2XDOMQXB	SRR17367762
USA-MA-CDCBI-CRSP_IWXRDMTM5P7YDOEG-2021	Broad Institute	2021-12-01	Illumina NovaSeq 6000/Artic V3	USA / Massachusetts	99.933	4834.98	neb_vss1a.primer.bedpe	AY.33	AY.33	1	48	Delta	Delta	MA-CDCBI-CRSP_IWXRDMTM5P7YDOEG	SRR17207545
USA-ME-Broad-CRSP_J6VVUCL2DJMDPEBX-2022	Broad Institute	2022-05-04	Illumina NovaSeq 6000	USA: Maine	99.846	1250.75	NEB Varskip 2a	BA.2.12.1	BA.2.12.1	1	78	Omicron	Omicron	ME-Broad-CRSP_J6VVUCL2DJMDPEBX	SRR19319824
USA-MA-CDCBI-CRSP_RAMHD474KDMJGHYU-2021	Broad Institute	2021-12-06	Illumina NovaSeq 6000/Artic V3	USA / Massachusetts	99.9766	4458.39	neb_vss1a.primer.bedpe	AY.100	AY.100	3	55	Delta	Delta	MA-CDCBI-CRSP_RAMHD474KDMJGHYU	SRR17390630
USA-MA-CDCBI-CRSP_SJHGZQYTDLNPKIII-2022	Broad Institute	2022-05-08	Illumina NovaSeq 6000	USA: Massachusetts	99.625	1108.38	NEB Varskip 2a	BA.2.12.1	BA.2.12.1	1	72	Omicron	Omicron	MA-CDCBI-CRSP_SJHGZQYTDLNPKIII	SRR19406674
USA-NH-CDCBI-CRSP_ZC4LGQJWKWWWVHXA-2022	Broad Institute	2022-05-07	Illumina NovaSeq 6000	USA: New Hampshire	99.7355	1070.47	NEB Varskip 2a	BA.2.6	BA.2.6	1	77	Omicron	Omicron	NH-CDCBI-CRSP_ZC4LGQJWKWWWVHXA	SRR19406867
USA-MA-Broad-CRSP_XD2WQ2RYI62PLKG5-2022	Broad Institute	2022-05-04	Illumina NovaSeq 6000	USA: Massachusetts	99.7857	1537.25	NEB Varskip 2a	BA.2.12.1	BA.2.12.1	0	80	Omicron	Omicron	MA-Broad-CRSP_XD2WQ2RYI62PLKG5	SRR19319844
USA-VT-Broad-CRSP_YCD4W233PFX3GKO3-2022	Broad Institute	2022-05-05	Illumina NovaSeq 6000	USA: Vermont	99.846	1458.88	NEB Varskip 2a	BA.2.9	BA.2.9	0	78	Omicron	Omicron	VT-Broad-CRSP_YCD4W233PFX3GKO3	SRR19321061
USA-CT-CDCBI-CRSP_PSPWLCJWJY6JWY67-2022	Broad Institute	2022-05-12	Illumina NovaSeq 6000	USA: Connecticut	99.846	1727.2	NEB Varskip 2a	BA.2.12.1	BA.2.12.1	1	77	Omicron	Omicron	CT-CDCBI-CRSP_PSPWLCJWJY6JWY67	SRR19406523
USA-MA-CDCBI-CRSP_6HN7X365DYGFM7YO-2021	Broad Institute	2021-12-11	Illumina NovaSeq 6000/Artic V3	USA / Massachusetts	99.5715	5473.01	neb_vss1a.primer.bedpe	AY.3.1	AY.3.1	1	47	Delta	Delta	MA-CDCBI-CRSP_6HN7X365DYGFM7YO	SRR17356036
USA-NY-CDCBI-CRSP_O4LCYU2ZMQNID25L-2022	Broad Institute	2022-05-12	Illumina NovaSeq 6000	USA: New York	99.846	1437.2	NEB Varskip 2a	BA.2.12.1	BA.2.12.1	0	77	Omicron	Omicron	NY-CDCBI-CRSP_O4LCYU2ZMQNID25L	SRR19406846
USA-MA-Broad-CRSP_LYYB6TZUXFNMESPL-2022	Broad Institute	2022-05-06	Illumina NovaSeq 6000	USA: Massachusetts	99.846	2146.16	NEB Varskip 2a	BA.2	BA.2	1	77	Omicron	Omicron	MA-Broad-CRSP_LYYB6TZUXFNMESPL	SRR19320695
USA-MA-CDCBI-CRSP_H5AJIXMJAZGYLEXE-2022	Broad Institute	2022-05-08	Illumina NovaSeq 6000	USA: Massachusetts	99.8092	1227.51	NEB Varskip 2a	BA.2	BA.2	0	70	Omicron	Omicron	MA-CDCBI-CRSP_H5AJIXMJAZGYLEXE	SRR19406742
USA-MA-CDCBI-CRSP_TOPLLBO2G56CZZXJ-2021	Broad Institute	2021-12-19	Illumina NovaSeq 6000/Artic V3	USA / Massachusetts	99.9933	4389.62	neb_vss1a.primer.bedpe	AY.14	AY.14	1	47	Delta	Delta	MA-CDCBI-CRSP_TOPLLBO2G56CZZXJ	SRR17389177
USA-MA-CDCBI-CRSP_24YOQMUQSJS5BFUS-2021	Broad Institute	2021-12-17	Illumina NovaSeq 6000/Artic V3	USA / Massachusetts	99.846	5109.3	neb_vss1a.primer.bedpe	AY.43	AY.43	1	41	Delta	Delta	MA-CDCBI-CRSP_24YOQMUQSJS5BFUS	SRR17389514
USA-MA-Broad-CRSP_FUOILFPPTQNBAQ77-2022	Broad Institute	2022-05-07	Illumina NovaSeq 6000	USA: Massachusetts	99.846	1479.6	NEB Varskip 2a	BA.2.12.1	BA.2.12.1	0	74	Omicron	Omicron	MA-Broad-CRSP_FUOILFPPTQNBAQ77	SRR19320745
USA-MA-CDCBI-CRSP_3FMDSSSZ7FUQNY5G-2021	Broad Institute	2021-12-01	Illumina NovaSeq 6000/Artic V3	USA / Massachusetts	98.0783	5021.38	neb_vss1a.primer.bedpe	AY.100	AY.100	1	52	Delta	Delta	MA-CDCBI-CRSP_3FMDSSSZ7FUQNY5G	SRR17372204
USA-MA-CDCBI-CRSP_67S7I6WCTNA5R62V-2022	Broad Institute	2022-05-12	Illumina NovaSeq 6000	USA: Massachusetts	99.7355	693.02	NEB Varskip 2a	BA.2	BA.2	0	72	Omicron	Omicron	MA-CDCBI-CRSP_67S7I6WCTNA5R62V	SRR19406560
USA-MA-CDCBI-CRSP_IRNIASFGJNA7CCND-2021	Broad Institute	2021-12-29	Illumina NovaSeq 6000/Artic V3	USA / Massachusetts	99.933	5422.25	neb_vss1a.primer.bedpe	AY.107	AY.107	1	47	Delta	Delta	MA-CDCBI-CRSP_IRNIASFGJNA7CCND	SRR17495157
USA-MA-CDCBI-CRSP_75RUY65TLIBRBV3O-2022	Broad Institute	2022-05-12	Illumina NovaSeq 6000	USA: Massachusetts	99.846	1193.58	NEB Varskip 2a	BA.2.12.1	BA.2.12.1	0	76	Omicron	Omicron	MA-CDCBI-CRSP_75RUY65TLIBRBV3O	SRR19406495
USA-CO-CDCBI-CMU_LWX6OYQNA2TT5LOO-2021	Broad Institute	2021-12-21	Illumina NovaSeq 6000/Artic V3	USA / Colorado	99.2133	3983.02	neb_vss1a.primer.bedpe	AY.44	AY.44	1	56	Delta	Delta	CO-CDCBI-CMU_LWX6OYQNA2TT5LOO	SRR17563418
USA-MA-Broad-CRSP_U35SHUAXLDJS4FYQ-2022	Broad Institute	2022-05-06	Illumina NovaSeq 6000	USA: Massachusetts	99.846	1366.76	NEB Varskip 2a	BA.2.12.1	BA.2.12.1	0	78	Omicron	Omicron	MA-Broad-CRSP_U35SHUAXLDJS4FYQ	SRR19321139
USA-MA-Broad-CRSP_K6WT5CRQ46LZVU7F-2022	Broad Institute	2022-05-06	Illumina NovaSeq 6000	USA: Massachusetts	99.846	1786.8	NEB Varskip 2a	BA.2.12.1	BA.2.12.1	2	80	Omicron	Omicron	MA-Broad-CRSP_K6WT5CRQ46LZVU7F	SRR19320889
USA-VT-Broad-CRSP_ZT7YZYBVXLWU4EB6-2022	Broad Institute	2022-05-07	Illumina NovaSeq 6000	USA: Vermont	99.7657	1162.59	NEB Varskip 2a	BA.2.21	BA.2.21	0	70	Omicron	Omicron	VT-Broad-CRSP_ZT7YZYBVXLWU4EB6	SRR19321054
USA-MA-CDCBI-CRSP_AMRPGO37JTRGGLOC-2022	Broad Institute	2022-05-08	Illumina NovaSeq 6000	USA: Massachusetts	99.7489	983.11	NEB Varskip 2a	BA.2.12.1	BA.2.12.1	0	67	Omicron	Omicron	MA-CDCBI-CRSP_AMRPGO37JTRGGLOC	SRR19406779
USA-NH-CDCBI-CRSP_JC7HP2JBJNX637XT-2022	Broad Institute	2022-05-12	Illumina NovaSeq 6000	USA: New Hampshire	99.846	848.12	NEB Varskip 2a	BA.2.12.1	BA.2.12.1	0	80	Omicron	Omicron	NH-CDCBI-CRSP_JC7HP2JBJNX637XT	SRR19407178
USA-MA-Broad-CRSP_QLWWIGUHRJ3WXKXN-2022	Broad Institute	2022-05-05	Illumina NovaSeq 6000	USA: Massachusetts	99.7924	1177.87	NEB Varskip 2a	BA.2.12.1	BA.2.12.1	0	79	Omicron	Omicron	MA-Broad-CRSP_QLWWIGUHRJ3WXKXN	SRR19320338
USA-MA-CDCBI-CRSP_23L5PEMI4IXU2GVY-2021	Broad Institute	2021-12-04	Illumina NovaSeq 6000/Artic V3	USA / Massachusetts	99.9866	4771.57	neb_vss1a.primer.bedpe	AY.25	AY.25	2	46	Delta	Delta	MA-CDCBI-CRSP_23L5PEMI4IXU2GVY	SRR17368384
USA-MA-CDCBI-CRSP_3FC6VXNPEJZY3YIM-2022	Broad Institute	2022-05-08	Illumina NovaSeq 6000	USA: Massachusetts	99.7422	916.92	NEB Varskip 2a	BA.2	BA.2	0	72	Omicron	Omicron	MA-CDCBI-CRSP_3FC6VXNPEJZY3YIM	SRR19406794
USA-ME-Broad-CRSP_JYHWV277PBTMMMEI-2022	Broad Institute	2022-05-05	Illumina NovaSeq 6000	USA: Maine	98.6173	1972.38	NEB Varskip 2a	BA.2.12.1	BA.2.12.1	7	77	Omicron	Omicron	ME-Broad-CRSP_JYHWV277PBTMMMEI	SRR19319822
USA-MA-CDCBI-CRSP_A3UY6JB5GNOTSM26-2021	Broad Institute	2021-12-16	Illumina NovaSeq 6000/Artic V3	USA / Massachusetts	99.2233	6334.56	neb_vss1a.primer.bedpe	B.1.637.1	B.1.637.1	2	60	Others	Others	MA-CDCBI-CRSP_A3UY6JB5GNOTSM26	SRR17392751
USA-VT-CDCBI-CRSP_NAUJGP2ZR3NUR2LW-2021	Broad Institute	2021-12-04	Illumina NovaSeq 6000/Artic V3	USA / Vermont	93.7027	1837.62	neb_vss1a.primer.bedpe	AY.3	AY.3	5	56	Delta	Delta	VT-CDCBI-CRSP_NAUJGP2ZR3NUR2LW	SRR17359856
USA-MA-Broad-CRSP_OZ55SO7ALV3NTDOC-2022	Broad Institute	2022-05-04	Illumina NovaSeq 6000	USA: Massachusetts	99.846	2311.1	NEB Varskip 2a	BA.2.12.1	BA.2.12.1	0	78	Omicron	Omicron	MA-Broad-CRSP_OZ55SO7ALV3NTDOC	SRR19320051
USA-MA-CDCBI-CRSP_JUTEPZPDIZPXIIO7-2021	Broad Institute	2021-12-01	Illumina NovaSeq 6000/Artic V3	USA / Massachusetts	99.1396	3427.6	neb_vss1a.primer.bedpe	AY.39.2	AY.39.2	1	42	Delta	Delta	MA-CDCBI-CRSP_JUTEPZPDIZPXIIO7	SRR17207212
USA-ME-Broad-CRSP_MHYJ2DMXOP3LCAIJ-2022	Broad Institute	2022-05-04	Illumina NovaSeq 6000	USA: Maine	99.846	1146.38	NEB Varskip 2a	BA.2.12.1	BA.2.12.1	0	77	Omicron	Omicron	ME-Broad-CRSP_MHYJ2DMXOP3LCAIJ	SRR19319816
USA-MA-Broad-CRSP_Y4A7QYZ3HBQYJQ27-2022	Broad Institute	2022-05-04	Illumina NovaSeq 6000	USA: Massachusetts	99.7523	2209.54	NEB Varskip 2a	BA.2.12.1	BA.2.12.1	0	84	Omicron	Omicron	MA-Broad-CRSP_Y4A7QYZ3HBQYJQ27	SRR19320145
USA-MA-Broad-CRSP_VHJAZJI4YH2L7MHB-2022	Broad Institute	2022-05-05	Illumina NovaSeq 6000	USA: Massachusetts	99.846	1805.17	NEB Varskip 2a	BA.2	BA.2	0	74	Omicron	Omicron	MA-Broad-CRSP_VHJAZJI4YH2L7MHB	SRR19320294
USA-MA-Broad-CRSP_UVWT4OPJNQS4L6BD-2022	Broad Institute	2022-05-06	Illumina NovaSeq 6000	USA: Massachusetts	99.846	1629.96	NEB Varskip 2a	BA.2.36	BA.2.36	1	75	Omicron	Omicron	MA-Broad-CRSP_UVWT4OPJNQS4L6BD	SRR19320662
USA-MA-Broad-CRSP_OOFLBEXAAPY32X76-2022	Broad Institute	2022-05-08	Illumina NovaSeq 6000	USA: Massachusetts	99.846	1354.56	NEB Varskip 2a	BA.2.3.6	BA.2.3.6	1	68	Omicron	Omicron	MA-Broad-CRSP_OOFLBEXAAPY32X76	SRR19320861
USA-MA-CDCBI-CRSP_4PHUJPI4XI5HSNW6-2021	Broad Institute	2021-12-27	Illumina NovaSeq 6000/Artic V3	USA / Massachusetts	99.8427	3372.13	neb_vss1a.primer.bedpe	AY.98	AY.98	1	48	Delta	Delta	MA-CDCBI-CRSP_4PHUJPI4XI5HSNW6	SRR17475480
USA-MA-CDCBI-CRSP_FINVZK3VZPSHN2NX-2021	Broad Institute	2021-12-14	Illumina NovaSeq 6000/Artic V3	USA / Massachusetts	99.3438	4865.1	neb_vss1a.primer.bedpe	AY.25.1.1	AY.25.1.1	1	51	Delta	Delta	MA-CDCBI-CRSP_FINVZK3VZPSHN2NX	SRR17393878
USA-MA-Broad-CRSP_7KWGOQIESDPWDKYO-2022	Broad Institute	2022-05-05	Illumina NovaSeq 6000	USA: Massachusetts	99.846	1203.26	NEB Varskip 2a	BA.2.9	BA.2.9	0	78	Omicron	Omicron	MA-Broad-CRSP_7KWGOQIESDPWDKYO	SRR19319951
USA-VT-CDCBI-CRSP_5JHIEVMHCUYAIERU-2021	Broad Institute	2021-12-08	Illumina NovaSeq 6000/Artic V3	USA / Vermont	99.9866	3622.96	neb_vss1a.primer.bedpe	AY.35	AY.35	1	41	Delta	Delta	VT-CDCBI-CRSP_5JHIEVMHCUYAIERU	SRR17368863
USA-MA-CDCBI-CRSP_KD7J6DYZCDB6Z4LT-2022	Broad Institute	2022-05-14	Illumina NovaSeq 6000	USA: Massachusetts	99.846	1268.51	NEB Varskip 2a	BA.2.22	BA.2.22	0	78	Omicron	Omicron	MA-CDCBI-CRSP_KD7J6DYZCDB6Z4LT	SRR19406716
USA-MA-Broad-CRSP_6DMLJFKKIY3LZE7B-2022	Broad Institute	2022-05-08	Illumina NovaSeq 6000	USA: Massachusetts	99.4175	785.38	NEB Varskip 2a	BA.2.12.1	BA.2.12.1	0	70	Omicron	Omicron	MA-Broad-CRSP_6DMLJFKKIY3LZE7B	SRR19321261
USA-MA-CDCBI-CRSP_C57WHGJPDOUII7OJ-2021	Broad Institute	2021-12-04	Illumina NovaSeq 6000/Artic V3	USA / Massachusetts	90.4754	2030.94	neb_vss1a.primer.bedpe	AY.100	AY.100	4	48	Delta	Delta	MA-CDCBI-CRSP_C57WHGJPDOUII7OJ	SRR17366836
USA-MA-Broad-CRSP_JU7M4JKYULXX2LA4-2022	Broad Institute	2022-05-08	Illumina NovaSeq 6000	USA: Massachusetts	98.5906	1207.53	NEB Varskip 2a	BA.2.12.1	BA.2.12.1	0	69	Omicron	Omicron	MA-Broad-CRSP_JU7M4JKYULXX2LA4	SRR19320702
USA-ME-Broad-CRSP_37G446J73J2EGL3K-2022	Broad Institute	2022-05-05	Illumina NovaSeq 6000	USA: Maine	99.846	1385.93	NEB Varskip 2a	BA.2	BA.2	0	78	Omicron	Omicron	ME-Broad-CRSP_37G446J73J2EGL3K	SRR19320473
USA-NH-CDCBI-CRSP_EYUSCGCLIBFZZEQO-2022	Broad Institute	2022-05-07	Illumina NovaSeq 6000	USA: New Hampshire	98.6475	1191.67	NEB Varskip 2a	BA.2.12.1	BA.2.12.1	1	79	Omicron	Omicron	NH-CDCBI-CRSP_EYUSCGCLIBFZZEQO	SRR19407182
USA-MA-Broad-CRSP_U3Z2WZSIGBWWPLTJ-2022	Broad Institute	2022-05-07	Illumina NovaSeq 6000	USA: Massachusetts	99.846	1207.94	NEB Varskip 2a	BA.2.12.1	BA.2.12.1	0	76	Omicron	Omicron	MA-Broad-CRSP_U3Z2WZSIGBWWPLTJ	SRR19320675
USA-CT-CDCBI-CRSP_4CBL4G74GEXFJHH5-2021	Broad Institute	2021-12-03	Illumina NovaSeq 6000/Artic V3	USA / Connecticut	99.23	3269.25	neb_vss1a.primer.bedpe	AY.20	AY.20	1	49	Delta	Delta	CT-CDCBI-CRSP_4CBL4G74GEXFJHH5	SRR17369608
USA-MA-CDCBI-CRSP_3CEMJTHDLH3JV6RF-2021	Broad Institute	2021-12-08	Illumina NovaSeq 6000/Artic V3	USA / Massachusetts	99.9699	3288	neb_vss1a.primer.bedpe	AY.118	AY.118	1	47	Delta	Delta	MA-CDCBI-CRSP_3CEMJTHDLH3JV6RF	SRR17357464
USA-MA-CDCBI-CRSP_HSTXO3AOATKUQWR3-2021	Broad Institute	2021-12-19	Illumina NovaSeq 6000/Artic V3	USA / Massachusetts	99.9364	3981.36	neb_vss1a.primer.bedpe	AY.120	AY.120	2	53	Delta	Delta	MA-CDCBI-CRSP_HSTXO3AOATKUQWR3	SRR17387718
USA-MA-Broad-CRSP_LVONQKYNU3GEYZHR-2022	Broad Institute	2022-05-07	Illumina NovaSeq 6000	USA: Massachusetts	98.6106	2857.27	NEB Varskip 2a	BA.2	BA.2	0	74	Omicron	Omicron	MA-Broad-CRSP_LVONQKYNU3GEYZHR	SRR19320698
USA-MA-CDCBI-CRSP_IIOU6JU267YB4DLG-2022	Broad Institute	2022-05-08	Illumina NovaSeq 6000	USA: Massachusetts	99.8259	1569.23	NEB Varskip 2a	BA.2	BA.2	0	72	Omicron	Omicron	MA-CDCBI-CRSP_IIOU6JU267YB4DLG	SRR19406978
USA-MA-Broad-CRSP_KGNNEGTKL4UTBQ2Q-2022	Broad Institute	2022-05-05	Illumina NovaSeq 6000	USA: Massachusetts	99.933	1221.63	NEB Varskip 2a	BA.2.12.1	BA.2.12.1	0	87	Omicron	Omicron	MA-Broad-CRSP_KGNNEGTKL4UTBQ2Q	SRR19320365
USA-VT-CDCBI-CRSP_K6RGQEPB5SW7NKHQ-2021	Broad Institute	2021-12-02	Illumina NovaSeq 6000/Artic V3	USA / Vermont	99.8092	3478.53	neb_vss1a.primer.bedpe	AY.125	AY.125	1	49	Delta	Delta	VT-CDCBI-CRSP_K6RGQEPB5SW7NKHQ	SRR17370505
USA-MA-CDCBI-CRSP_WMHO4TVMLFKAZJS5-2022	Broad Institute	2022-05-08	Illumina NovaSeq 6000	USA: Massachusetts	98.9019	1057.62	NEB Varskip 2a	BA.2	BA.2	1	65	Omicron	Omicron	MA-CDCBI-CRSP_WMHO4TVMLFKAZJS5	SRR19407119
USA-VT-CDCBI-CRSP_R4O7SBRY4MLZ3ROG-2022	Broad Institute	2022-05-08	Illumina NovaSeq 6000	USA: Vermont	97.8273	1019.54	NEB Varskip 2a	BA.2.7	BA.2.7	0	64	Omicron	Omicron	VT-CDCBI-CRSP_R4O7SBRY4MLZ3ROG	SRR19406619
USA-MA-Broad-CRSP_4MZGLEJQ2WY3PAGM-2022	Broad Institute	2022-05-07	Illumina NovaSeq 6000	USA: Massachusetts	96.8062	1026.62	NEB Varskip 2a	BA.2.36	BA.2.36	3	69	Omicron	Omicron	MA-Broad-CRSP_4MZGLEJQ2WY3PAGM
USA-MA-CDCBI-CRSP_6W4RX5XYVFSMVHAU-2022	Broad Institute	2022-05-12	Illumina NovaSeq 6000	USA: Massachusetts	99.9833	767.16	NEB Varskip 2a	BA.2.12.1	BA.2.12.1	1	77	Omicron	Omicron	MA-CDCBI-CRSP_6W4RX5XYVFSMVHAU	SRR19406501
USA-MA-Broad-CRSP_JI4UTMFP5VVBSISJ-2022	Broad Institute	2022-05-04	Illumina NovaSeq 6000	USA: Massachusetts	99.9431	1037.45	NEB Varskip 2a	BA.2	BA.2	0	73	Omicron	Omicron	MA-Broad-CRSP_JI4UTMFP5VVBSISJ	SRR19320193
USA-MA-Broad-CRSP_AHSMB6VEYXA3KAMX-2022	Broad Institute	2022-05-06	Illumina NovaSeq 6000	USA: Massachusetts	99.9967	2594.56	NEB Varskip 2a	BA.2.12.1	BA.2.12.1	0	85	Omicron	Omicron	MA-Broad-CRSP_AHSMB6VEYXA3KAMX	SRR19320603
USA-MA-Broad-CRSP_MM7OEFYZMOCTGZGE-2022	Broad Institute	2022-05-07	Illumina NovaSeq 6000	USA: Massachusetts	99.8226	1057.06	NEB Varskip 2a	BA.2.12.1	BA.2.12.1	0	73	Omicron	Omicron	MA-Broad-CRSP_MM7OEFYZMOCTGZGE	SRR19320684
USA-MA-Broad-CRSP_3UMGGZD6SBQS6FZK-2022	Broad Institute	2022-05-07	Illumina NovaSeq 6000	USA: Massachusetts	98.9856	1267.44	NEB Varskip 2a	BA.2.9	BA.2.9	1	74	Omicron	Omicron	MA-Broad-CRSP_3UMGGZD6SBQS6FZK	SRR19320965
USA-CT-CDCBI-CRSP_2HVDHN2XIPAP5ZN2-2021	Broad Institute	2021-12-02	Illumina NovaSeq 6000/Artic V3	USA / Connecticut	87.6599	1685.96	neb_vss1a.primer.bedpe	AY.100	AY.100	2	47	Delta	Delta	CT-CDCBI-CRSP_2HVDHN2XIPAP5ZN2
USA-MA-Broad-CRSP_CDVQADWBRYBVLMEV-2022	Broad Institute	2022-05-06	Illumina NovaSeq 6000	USA: Massachusetts	99.846	2633.53	NEB Varskip 2a	BA.2.12.1	BA.2.12.1	0	83	Omicron	Omicron	MA-Broad-CRSP_CDVQADWBRYBVLMEV	SRR19321231
USA-MA-CDCBI-CRSP_7RNUAFIYUYINXWUQ-2022	Broad Institute	2022-05-12	Illumina NovaSeq 6000	USA: Massachusetts	99.846	1487.35	NEB Varskip 2a	BA.2.12.1	BA.2.12.1	0	78	Omicron	Omicron	MA-CDCBI-CRSP_7RNUAFIYUYINXWUQ	SRR19406487
USA-MA-Broad-CRSP_357AGCMKPDWT42FY-2022	Broad Institute	2022-05-05	Illumina NovaSeq 6000	USA: Massachusetts	99.846	1389.08	NEB Varskip 2a	BA.2.12.1	BA.2.12.1	0	77	Omicron	Omicron	MA-Broad-CRSP_357AGCMKPDWT42FY	SRR19319776
USA-MA-CDCBI-CRSP_753EVQLXRRVWOJJT-2022	Broad Institute	2022-05-12	Illumina NovaSeq 6000	USA: Massachusetts	99.846	1462.46	NEB Varskip 2a	BA.2.12.1	BA.2.12.1	0	77	Omicron	Omicron	MA-CDCBI-CRSP_753EVQLXRRVWOJJT	SRR19406496
USA-MA-CDCBI-CRSP_6DBRKC34NOB5SEWN-2022	Broad Institute	2022-05-08	Illumina NovaSeq 6000	USA: Massachusetts	99.6686	925.35	NEB Varskip 2a	BA.2.12.1	BA.2.12.1	2	75	Omicron	Omicron	MA-CDCBI-CRSP_6DBRKC34NOB5SEWN	SRR19406556
USA-MA-CDCBI-CRSP_2RHFETFNV44KUWLM-2021	Broad Institute	2021-12-13	Illumina NovaSeq 6000/Artic V3	USA / Massachusetts	99.933	4436.21	neb_vss1a.primer.bedpe	AY.117	AY.117	2	54	Delta	Delta	MA-CDCBI-CRSP_2RHFETFNV44KUWLM	SRR17353276
USA-MA-CDCBI-CRSP_IXUZYX5ZZF4622ZC-2021	Broad Institute	2021-12-06	Illumina NovaSeq 6000/Artic V3	USA / Massachusetts	99.8862	6238.04	neb_vss1a.primer.bedpe	AY.5.3	AY.5.3	1	43	Delta	Delta	MA-CDCBI-CRSP_IXUZYX5ZZF4622ZC	SRR17366791
USA-MA-CDCBI-CRSP_3KGAHONPJX7RKPT7-2021	Broad Institute	2021-12-30	Illumina NovaSeq 6000/Artic V3	USA / Massachusetts	96.4078	2489.99	neb_vss1a.primer.bedpe	AY.39	AY.39	5	50	Delta	Delta	MA-CDCBI-CRSP_3KGAHONPJX7RKPT7	SRR17495315
USA-MA-Broad-CRSP_QYXYL7KQNXDPA3RZ-2022	Broad Institute	2022-05-05	Illumina NovaSeq 6000	USA: Massachusetts	99.846	1604.56	NEB Varskip 2a	BA.2.12.1	BA.2.12.1	2	78	Omicron	Omicron	MA-Broad-CRSP_QYXYL7KQNXDPA3RZ	SRR19320332
USA-MA-Broad-CRSP_H6BAAM5ARQD3V6S4-2022	Broad Institute	2022-05-04	Illumina NovaSeq 6000	USA: Massachusetts	99.846	1277.74	NEB Varskip 2a	BA.2.12.1	BA.2.12.1	0	73	Omicron	Omicron	MA-Broad-CRSP_H6BAAM5ARQD3V6S4	SRR19319906
USA-VT-CDCBI-CRSP_UYTCOU6OPW2VSDOU-2022	Broad Institute	2022-05-08	Illumina NovaSeq 6000	USA: Vermont	99.3639	681.98	NEB Varskip 2a	BA.2.9	BA.2.9	0	68	Omicron	Omicron	VT-CDCBI-CRSP_UYTCOU6OPW2VSDOU	SRR19406601
USA-ME-Broad-CRSP_7Y2J5UF6JULLF4VT-2022	Broad Institute	2022-05-06	Illumina NovaSeq 6000	USA: Maine	99.846	2952.81	NEB Varskip 2a	BA.2.12.1	BA.2.12.1	0	79	Omicron	Omicron	ME-Broad-CRSP_7Y2J5UF6JULLF4VT	SRR19321108
USA-MA-CDCBI-CRSP_JOLZ3LPKR377AD3S-2021	Broad Institute	2021-12-07	Illumina NovaSeq 6000/Artic V3	USA / Massachusetts	96.3575	2712.79	neb_vss1a.primer.bedpe	AY.36	AY.36	4	48	Delta	Delta	MA-CDCBI-CRSP_JOLZ3LPKR377AD3S
USA-MA-Broad-CRSP_YVXL4WP77JD2KLPG-2022	Broad Institute	2022-05-05	Illumina NovaSeq 6000	USA: Massachusetts	98.3696	1351.24	NEB Varskip 2a	BA.2	BA.2	1	73	Omicron	Omicron	MA-Broad-CRSP_YVXL4WP77JD2KLPG	SRR19320134
USA-MA-Broad-CRSP_6VNR6S4D4JIS7ORE-2022	Broad Institute	2022-05-04	Illumina NovaSeq 6000	USA: Massachusetts	99.8092	1109.55	NEB Varskip 2a	BA.2.12.1	BA.2.12.1	0	77	Omicron	Omicron	MA-Broad-CRSP_6VNR6S4D4JIS7ORE	SRR19319750
USA-MA-CDCBI-CRSP_2CLFOYYFMI5WBV5U-2021	Broad Institute	2021-12-07	Illumina NovaSeq 6000/Artic V3	USA / Massachusetts	99.0894	5161.33	neb_vss1a.primer.bedpe	AY.119.2	AY.119.2	0	52	Delta	Delta	MA-CDCBI-CRSP_2CLFOYYFMI5WBV5U	SRR17353286
USA-MA-Broad-CRSP_76ZLG27OTUQWRWB7-2022	Broad Institute	2022-05-05	Illumina NovaSeq 6000	USA: Massachusetts	99.846	1528.87	NEB Varskip 2a	BA.2.12.1	BA.2.12.1	0	76	Omicron	Omicron	MA-Broad-CRSP_76ZLG27OTUQWRWB7	SRR19319741
USA-MA-CDCBI-CRSP_63UUBUBTX7UHCHLB-2021	Broad Institute	2021-12-03	Illumina NovaSeq 6000/Artic V3	USA / Massachusetts	99.1363	4391.96	neb_vss1a.primer.bedpe	AY.118	AY.118	5	52	Delta	Delta	MA-CDCBI-CRSP_63UUBUBTX7UHCHLB	SRR17371049
USA-MA-Broad-CRSP_MH4ILV3QJGR3GJ7N-2022	Broad Institute	2022-05-05	Illumina NovaSeq 6000	USA: Massachusetts	99.846	1589.47	NEB Varskip 2a	BA.2	BA.2	0	76	Omicron	Omicron	MA-Broad-CRSP_MH4ILV3QJGR3GJ7N	SRR19319876
USA-MA-CDCBI-CRSP_32IZACH7GZ5MR5JX-2022	Broad Institute	2022-05-08	Illumina NovaSeq 6000	USA: Massachusetts	99.7623	687.72	NEB Varskip 2a	BA.2	BA.2	0	64	Omicron	Omicron	MA-CDCBI-CRSP_32IZACH7GZ5MR5JX	SRR19406797
USA-VT-Broad-CRSP_VRYKUVCXKJ5PZKKA-2022	Broad Institute	2022-05-06	Illumina NovaSeq 6000	USA: Vermont	99.846	1346.58	NEB Varskip 2a	BA.2.3	BA.2.3	0	78	Omicron	Omicron	VT-Broad-CRSP_VRYKUVCXKJ5PZKKA	SRR19321285
USA-MA-Broad-CRSP_LDGTCAKBV2KVT4DX-2022	Broad Institute	2022-05-05	Illumina NovaSeq 6000	USA: Massachusetts	99.846	1565.34	NEB Varskip 2a	BA.2.9	BA.2.9	0	73	Omicron	Omicron	MA-Broad-CRSP_LDGTCAKBV2KVT4DX	SRR19320358
USA-VT-CDCBI-CRSP_DEM6TL44KYXG5UPO-2021	Broad Institute	2021-12-09	Illumina NovaSeq 6000/Artic V3	USA / Vermont	99.0526	4990.92	neb_vss1a.primer.bedpe	AY.35	AY.35	1	41	Delta	Delta	VT-CDCBI-CRSP_DEM6TL44KYXG5UPO	SRR17358748
USA-MA-CDCBI-CRSP_J75NVRE7KDZ2NVJR-2021	Broad Institute	2021-12-18	Illumina NovaSeq 6000/Artic V3	USA / Massachusetts	99.6351	5956.13	neb_vss1a.primer.bedpe	AY.121	AY.121	3	60	Delta	Delta	MA-CDCBI-CRSP_J75NVRE7KDZ2NVJR	SRR17389607
USA-NY-CDCBI-CRSP_J7VYIFUX6KTBVP3I-2022	Broad Institute	2022-05-12	Illumina NovaSeq 6000	USA: New York	95.8453	1331.2	NEB Varskip 2a	BA.2.12.1	BA.2.12.1	0	80	Omicron	Omicron	NY-CDCBI-CRSP_J7VYIFUX6KTBVP3I	SRR19406853
USA-MA-CDCBI-CRSP_6PBDNBJ4KCCJGXQP-2021	Broad Institute	2021-12-15	Illumina NovaSeq 6000/Artic V3	USA / Massachusetts	99.5815	4247.76	neb_vss1a.primer.bedpe	AY.46.1	AY.46.1	1	46	Delta	Delta	MA-CDCBI-CRSP_6PBDNBJ4KCCJGXQP	SRR17394006
USA-MA-Broad-CRSP_TF2WXD6CYUOB4Y7H-2022	Broad Institute	2022-05-04	Illumina NovaSeq 6000	USA: Massachusetts	96.1332	1455.12	NEB Varskip 2a	BA.2	BA.2	3	76	Omicron	Omicron	MA-Broad-CRSP_TF2WXD6CYUOB4Y7H	SRR19320232
USA-VT-CDCBI-CRSP_6MUWD7EGX7HAIYLJ-2022	Broad Institute	2022-05-12	Illumina NovaSeq 6000	USA: Vermont	99.846	1326.4	NEB Varskip 2a	BA.2.12.1	BA.2.12.1	0	83	Omicron	Omicron	VT-CDCBI-CRSP_6MUWD7EGX7HAIYLJ	SRR19406632
USA-CT-Broad-CRSP_FH4YFKF3M7XNJVMY-2022	Broad Institute	2022-05-07	Illumina NovaSeq 6000	USA: Connecticut	99.6619	556.8	NEB Varskip 2a	BA.2.12.1	BA.2.12.1	2	69	Omicron	Omicron	CT-Broad-CRSP_FH4YFKF3M7XNJVMY	SRR19320788
USA-MA-Broad-CRSP_IBBAO5T3HPBZJQU5-2022	Broad Institute	2022-05-05	Illumina NovaSeq 6000	USA: Massachusetts	99.846	1963.29	NEB Varskip 2a	BA.2.12.1	BA.2.12.1	0	77	Omicron	Omicron	MA-Broad-CRSP_IBBAO5T3HPBZJQU5	SRR19319889
USA-MA-CDCBI-CRSP_222HYVIWUUC3UON2-2021	Broad Institute	2021-12-06	Illumina NovaSeq 6000/Artic V3	USA / Massachusetts	99.3204	3496.16	neb_vss1a.primer.bedpe	AY.25.1	AY.25.1	3	51	Delta	Delta	MA-CDCBI-CRSP_222HYVIWUUC3UON2	SRR17360378
USA-MA-Broad-CRSP_UC2QNP5UNRQV4XKE-2022	Broad Institute	2022-05-04	Illumina NovaSeq 6000	USA: Massachusetts	99.846	1666.11	NEB Varskip 2a	BA.2.12.1	BA.2.12.1	0	78	Omicron	Omicron	MA-Broad-CRSP_UC2QNP5UNRQV4XKE	SRR19319995
USA-MA-CDCBI-CRSP_JJVRLXSHIMCGZQMV-2021	Broad Institute	2021-12-23	Illumina NovaSeq 6000/Artic V3	USA / Massachusetts	99.846	3341.44	neb_vss1a.primer.bedpe	AY.36	AY.36	1	48	Delta	Delta	MA-CDCBI-CRSP_JJVRLXSHIMCGZQMV	SRR17471214
USA-VT-Broad-CRSP_HDPGMWBMQR7JSN4I-2022	Broad Institute	2022-05-06	Illumina NovaSeq 6000	USA: Vermont	99.846	2512.95	NEB Varskip 2a	BA.2.12.1	BA.2.12.1	0	76	Omicron	Omicron	VT-Broad-CRSP_HDPGMWBMQR7JSN4I	SRR19321083
USA-MA-Broad-CRSP_BOB54QJL7GG7DVJX-2022	Broad Institute	2022-05-07	Illumina NovaSeq 6000	USA: Massachusetts	99.0961	1077.4	NEB Varskip 2a	BA.2.12.1	BA.2.12.1	0	75	Omicron	Omicron	MA-Broad-CRSP_BOB54QJL7GG7DVJX	SRR19320588
USA-MA-CDCBI-CRSP_37TEDMAMQJ7Q72O6-2021	Broad Institute	2021-12-07	Illumina NovaSeq 6000/Artic V3	USA / Massachusetts	99.9063	4604.1	neb_vss1a.primer.bedpe	AY.47	AY.47	2	42	Delta	Delta	MA-CDCBI-CRSP_37TEDMAMQJ7Q72O6	SRR17355752
USA-MA-CDCBI-CRSP_7IYS5JLANQBC3MDS-2021	Broad Institute	2021-12-10	Illumina NovaSeq 6000/Artic V3	USA / Massachusetts	99.846	8691.44	neb_vss1a.primer.bedpe	AY.26	AY.26	0	49	Delta	Delta	MA-CDCBI-CRSP_7IYS5JLANQBC3MDS	SRR17354264
USA-MA-CDCBI-CRSP_7CI6ITZRMSAEHJG4-2021	Broad Institute	2021-12-08	Illumina NovaSeq 6000/Artic V3	USA / Massachusetts	97.1342	2657.9	neb_vss1a.primer.bedpe	AY.119.2	AY.119.2	3	53	Delta	Delta	MA-CDCBI-CRSP_7CI6ITZRMSAEHJG4	SRR17357590
USA-MA-CDCBI-CRSP_55FOA3GMEIN4RTX3-2021	Broad Institute	2021-12-21	Illumina NovaSeq 6000/Artic V3	USA / Massachusetts	99.8159	5813.16	neb_vss1a.primer.bedpe	AY.114	AY.114	2	52	Delta	Delta	MA-CDCBI-CRSP_55FOA3GMEIN4RTX3	SRR17392358
USA-MA-CDCBI-CRSP_23JIEMJHEGO6FUXR-2021	Broad Institute	2021-12-29	Illumina NovaSeq 6000/Artic V3	USA / Massachusetts	98.9923	3127.93	neb_vss1a.primer.bedpe	BA.1	BA.1	3	59	Omicron	Omicron	MA-CDCBI-CRSP_23JIEMJHEGO6FUXR	SRR17494816
USA-MA-Broad-CRSP_SKV37D7V4WGTGO2H-2022	Broad Institute	2022-05-07	Illumina NovaSeq 6000	USA: Massachusetts	99.6652	1000.34	NEB Varskip 2a	BA.2.12.1	BA.2.12.1	0	81	Omicron	Omicron	MA-Broad-CRSP_SKV37D7V4WGTGO2H	SRR19321046
USA-MA-CDCBI-CRSP_GFTP2ATZXLPTW5HZ-2021	Broad Institute	2021-12-10	Illumina NovaSeq 6000/Artic V3	USA / Massachusetts	99.9866	2743.42	neb_vss1a.primer.bedpe	AY.98	AY.98	0	45	Delta	Delta	MA-CDCBI-CRSP_GFTP2ATZXLPTW5HZ	SRR17358626
USA-MA-CDCBI-CRSP_2WWXCNZQJIL7WZ5F-2021	Broad Institute	2021-12-20	Illumina NovaSeq 6000/Artic V3	USA / Massachusetts	99.9933	5048.7	neb_vss1a.primer.bedpe	AY.113	AY.113	1	46	Delta	Delta	MA-CDCBI-CRSP_2WWXCNZQJIL7WZ5F	SRR17391110
USA-MA-CDCBI-CRSP_3B2SVXV2EVINSNXT-2021	Broad Institute	2021-12-27	Illumina NovaSeq 6000/Artic V3	USA / Massachusetts	99.9431	2700.19	neb_vss1a.primer.bedpe	AY.39	AY.39	1	49	Delta	Delta	MA-CDCBI-CRSP_3B2SVXV2EVINSNXT	SRR17473463
USA-MA-CDCBI-CRSP_MECIVA5XRA57CKZT-2022	Broad Institute	2022-05-08	Illumina NovaSeq 6000	USA: Massachusetts	99.2501	805.03	NEB Varskip 2a	BA.2	BA.2	0	65	Omicron	Omicron	MA-CDCBI-CRSP_MECIVA5XRA57CKZT	SRR19406938
USA-MA-Broad-CRSP_IDSOZUVYKAC4BKMD-2022	Broad Institute	2022-05-07	Illumina NovaSeq 6000	USA: Massachusetts	99.7489	1024.43	NEB Varskip 2a	BA.2.12.1	BA.2.12.1	0	71	Omicron	Omicron	MA-Broad-CRSP_IDSOZUVYKAC4BKMD	SRR19320902
USA-MA-CDCBI-CRSP_EBESJO7KJGDLORJD-2021	Broad Institute	2021-12-18	Illumina NovaSeq 6000/Artic V3	USA / Massachusetts	99.933	3235.07	neb_vss1a.primer.bedpe	AY.125	AY.125	2	49	Delta	Delta	MA-CDCBI-CRSP_EBESJO7KJGDLORJD	SRR17389621
USA-MA-CDCBI-CRSP_A7W2MLNJVKWXXS7N-2021	Broad Institute	2021-12-01	Illumina NovaSeq 6000/Artic V3	USA / Massachusetts	99.9431	6201.71	neb_vss1a.primer.bedpe	AY.26	AY.26	12	53	Delta	Delta	MA-CDCBI-CRSP_A7W2MLNJVKWXXS7N	SRR17207350
USA-VT-CDCBI-CRSP_BKJJYSSTWTS3IDQE-2022	Broad Institute	2022-05-12	Illumina NovaSeq 6000	USA: Vermont	99.846	1769.1	NEB Varskip 2a	BA.2.12.1	BA.2.12.1	0	85	Omicron	Omicron	VT-CDCBI-CRSP_BKJJYSSTWTS3IDQE	SRR19406837
USA-MA-CDCBI-CRSP_V3JKSIMFHU2RVZET-2021	Broad Institute	2021-12-04	Illumina NovaSeq 6000/Artic V3	USA / Massachusetts	100	3658.68	neb_vss1a.primer.bedpe	AY.3	AY.3	1	52	Delta	Delta	MA-CDCBI-CRSP_V3JKSIMFHU2RVZET	SRR17355834
USA-MA-CDCBI-CRSP_ENJWZLTKAHILSLTV-2022	Broad Institute	2022-05-08	Illumina NovaSeq 6000	USA: Massachusetts	99.846	1118.5	NEB Varskip 2a	BA.2	BA.2	0	68	Omicron	Omicron	MA-CDCBI-CRSP_ENJWZLTKAHILSLTV	SRR19406477
USA-VT-Broad-CRSP_HF3JBSELOV5WBLT2-2022	Broad Institute	2022-05-04	Illumina NovaSeq 6000	USA: Vermont	99.846	878.08	NEB Varskip 2a	BA.2.12.1	BA.2.12.1	0	78	Omicron	Omicron	VT-Broad-CRSP_HF3JBSELOV5WBLT2	SRR19320307
USA-MA-CDCBI-CRSP_HNGOACCCWGERGFBB-2021	Broad Institute	2021-12-12	Illumina NovaSeq 6000/Artic V3	USA / Massachusetts	99.933	5399.84	neb_vss1a.primer.bedpe	AY.3	AY.3	1	49	Delta	Delta	MA-CDCBI-CRSP_HNGOACCCWGERGFBB	SRR17352885
USA-CT-CDCBI-CRSP_EP4QROW2BODSHFIV-2022	Broad Institute	2022-05-12	Illumina NovaSeq 6000	USA: Connecticut	99.846	1547.65	NEB Varskip 2a	BA.2.12.1	BA.2.12.1	0	76	Omicron	Omicron	CT-CDCBI-CRSP_EP4QROW2BODSHFIV	SRR19406588
USA-VT-Broad-CRSP_ETZABYYVZ46BNRR4-2022	Broad Institute	2022-05-04	Illumina NovaSeq 6000	USA: Vermont	99.6083	1409.35	NEB Varskip 2a	BA.5	BA.5	1	78	Omicron	Omicron	VT-Broad-CRSP_ETZABYYVZ46BNRR4	SRR19320312
USA-MA-CDCBI-CRSP_5ZDDJ6KA5QO3BFXH-2021	Broad Institute	2021-12-01	Illumina NovaSeq 6000/Artic V3	USA / Massachusetts	99.6853	3576.38	neb_vss1a.primer.bedpe	AY.4	AY.4	2	44	Delta	Delta	MA-CDCBI-CRSP_5ZDDJ6KA5QO3BFXH	SRR17207094
USA-VT-Broad-CRSP_AG6SO7OTDUCNOOE3-2022	Broad Institute	2022-05-05	Illumina NovaSeq 6000	USA: Vermont	99.846	1948.61	NEB Varskip 2a	BA.2.12.1	BA.2.12.1	1	74	Omicron	Omicron	VT-Broad-CRSP_AG6SO7OTDUCNOOE3	SRR19321001
USA-MA-CDCBI-CRSP_ECNZXILI5HD4WB7M-2021	Broad Institute	2021-12-10	Illumina NovaSeq 6000/Artic V3	USA / Massachusetts	99.933	4033.71	neb_vss1a.primer.bedpe	AY.3	AY.3	1	49	Delta	Delta	MA-CDCBI-CRSP_ECNZXILI5HD4WB7M	SRR17355997
USA-MA-CDCBI-CRSP_263Z7N7F4WKUHXS4-2021	Broad Institute	2021-12-06	Illumina NovaSeq 6000/Artic V3	USA / Massachusetts	99.9498	4412.88	neb_vss1a.primer.bedpe	AY.118	AY.118	1	47	Delta	Delta	MA-CDCBI-CRSP_263Z7N7F4WKUHXS4	SRR17360376
USA-MA-CDCBI-CRSP_PDA7MMQ37OI6NNLC-2021	Broad Institute	2021-12-02	Illumina NovaSeq 6000/Artic V3	USA / Massachusetts	98.9421	6391.91	neb_vss1a.primer.bedpe	AY.34	AY.34	0	52	Delta	Delta	MA-CDCBI-CRSP_PDA7MMQ37OI6NNLC	SRR17372601
USA-MA-CDCBI-CRSP_TNFD5MWZTTV3AMHA-2021	Broad Institute	2021-12-07	Illumina NovaSeq 6000/Artic V3	USA / Massachusetts	99.9197	6283.11	neb_vss1a.primer.bedpe	AY.107	AY.107	2	47	Delta	Delta	MA-CDCBI-CRSP_TNFD5MWZTTV3AMHA	SRR17355936
USA-CT-Broad-CRSP_QCUFGKUEVVXEOKGP-2022	Broad Institute	2022-05-06	Illumina NovaSeq 6000	USA: Connecticut	99.846	2611.56	NEB Varskip 2a	BA.2.12.1	BA.2.12.1	0	85	Omicron	Omicron	CT-Broad-CRSP_QCUFGKUEVVXEOKGP	SRR19320784
USA-NH-CDCBI-CRSP_4E7Y4XWOPC4IL5RU-2021	Broad Institute	2021-12-21	Illumina NovaSeq 6000/Artic V3	USA / New Hampshire	99.7255	3369.39	neb_vss1a.primer.bedpe	AY.100	AY.100	1	57	Delta	Delta	NH-CDCBI-CRSP_4E7Y4XWOPC4IL5RU	SRR17392387
USA-MA-CDCBI-CRSP_ABYXTKQFOT4SOCIT-2021	Broad Institute	2021-12-02	Illumina NovaSeq 6000/Artic V3	USA / Massachusetts	98.8986	6827.75	neb_vss1a.primer.bedpe	AY.121.1	AY.121.1	0	48	Delta	Delta	MA-CDCBI-CRSP_ABYXTKQFOT4SOCIT	SRR17372429
USA-MA-CDCBI-CRSP_MWLV5BW5VMHZ3TKI-2022	Broad Institute	2022-05-07	Illumina NovaSeq 6000	USA: Massachusetts	98.3562	902.26	NEB Varskip 2a	BA.2	BA.2	3	72	Omicron	Omicron	MA-CDCBI-CRSP_MWLV5BW5VMHZ3TKI	SRR19406931
USA-MA-Broad-CRSP_XSZATITTIFVXD6SF-2022	Broad Institute	2022-05-05	Illumina NovaSeq 6000	USA: Massachusetts	99.846	2209.68	NEB Varskip 2a	BA.2.12.1	BA.2.12.1	1	78	Omicron	Omicron	MA-Broad-CRSP_XSZATITTIFVXD6SF	SRR19320150
USA-MA-Broad-CRSP_VOVIMPC3ABGYXNRQ-2022	Broad Institute	2022-05-03	Illumina NovaSeq 6000	USA: Massachusetts	99.846	1460.34	NEB Varskip 2a	BA.2	BA.2	0	73	Omicron	Omicron	MA-Broad-CRSP_VOVIMPC3ABGYXNRQ	SRR19320290
USA-VT-CDCBI-CRSP_4STG7N6ZR5JLBMVX-2021	Broad Institute	2021-12-09	Illumina NovaSeq 6000/Artic V3	USA / Vermont	99.5547	3928.51	neb_vss1a.primer.bedpe	AY.35	AY.35	1	42	Delta	Delta	VT-CDCBI-CRSP_4STG7N6ZR5JLBMVX	SRR17354581
USA-MA-Broad-CRSP_RQS2MH2ENPDIC6FN-2022	Broad Institute	2022-05-06	Illumina NovaSeq 6000	USA: Massachusetts	99.0693	1655.61	NEB Varskip 2a	BA.2.23.1	BA.2.23.1	2	74	Omicron	Omicron	MA-Broad-CRSP_RQS2MH2ENPDIC6FN	SRR19320826
USA-MA-CDCBI-CRSP_OUWPKJB353S4EFAL-2021	Broad Institute	2021-12-17	Illumina NovaSeq 6000/Artic V3	USA / Massachusetts	99.933	5217.88	neb_vss1a.primer.bedpe	AY.14	AY.14	3	49	Delta	Delta	MA-CDCBI-CRSP_OUWPKJB353S4EFAL	SRR17388820
USA-VT-CDCBI-CRSP_M4ANAD2ECELQH2N2-2022	Broad Institute	2022-05-08	Illumina NovaSeq 6000	USA: Vermont	99.6887	563.72	NEB Varskip 2a	BA.2.12.1	BA.2.12.1	0	74	Omicron	Omicron	VT-CDCBI-CRSP_M4ANAD2ECELQH2N2	SRR19407063
USA-MA-Broad-CRSP_VVITH2I7KBIOH2YO-2022	Broad Institute	2022-05-08	Illumina NovaSeq 6000	USA: Massachusetts	99.2635	227.87	NEB Varskip 2a	BA.2.12.1	BA.2.12.1	0	68	Omicron	Omicron	MA-Broad-CRSP_VVITH2I7KBIOH2YO	SRR19321031
USA-MA-CDCBI-CRSP_242Z22PQ5WJUFFPQ-2021	Broad Institute	2021-12-14	Illumina NovaSeq 6000/Artic V3	USA / Massachusetts	97.4322	2766.18	neb_vss1a.primer.bedpe	AY.25	AY.25	5	51	Delta	Delta	MA-CDCBI-CRSP_242Z22PQ5WJUFFPQ	SRR17392909
USA-MA-Broad-CRSP_UWYGW6HSELRLW5MF-2022	Broad Institute	2022-05-06	Illumina NovaSeq 6000	USA: Massachusetts	0.2645	0	NEB Varskip 2a	Unassigned	None	0	0	Unassigned	Unassigned	MA-Broad-CRSP_UWYGW6HSELRLW5MF
USA-MA-CDCBI-CRSP_4BUBJXVNKIDKFYAM-2021	Broad Institute	2021-12-01	Illumina NovaSeq 6000/Artic V3	USA / Massachusetts	98.681	4130.04	neb_vss1a.primer.bedpe	AY.3.1	AY.3.1	2	57	Delta	Delta	MA-CDCBI-CRSP_4BUBJXVNKIDKFYAM	SRR17207103
USA-MA-Broad-CRSP_SIGAIHU3KQ37YBJZ-2022	Broad Institute	2022-05-07	Illumina NovaSeq 6000	USA: Massachusetts	99.6552	1209.06	NEB Varskip 2a	BA.2	BA.2	0	66	Omicron	Omicron	MA-Broad-CRSP_SIGAIHU3KQ37YBJZ	SRR19321049
USA-NH-CDCBI-CRSP_TNLY2X34NBGA4GJH-2022	Broad Institute	2022-05-08	Illumina NovaSeq 6000	USA: New Hampshire	99.6887	1190.21	NEB Varskip 2a	BA.2.9	BA.2.9	0	71	Omicron	Omicron	NH-CDCBI-CRSP_TNLY2X34NBGA4GJH	SRR19407172
USA-RI-CDCBI-CRSP_JRAMHNI5W5UDLM46-2021	Broad Institute	2021-12-18	Illumina NovaSeq 6000/Artic V3	USA / Rhode Island	99.933	6079.5	neb_vss1a.primer.bedpe	AY.98	AY.98	1	49	Delta	Delta	RI-CDCBI-CRSP_JRAMHNI5W5UDLM46	SRR17389690
USA-RI-Broad-CRSP_EL4CUSNBIU3SUHJ2-2022	Broad Institute	2022-05-05	Illumina NovaSeq 6000	USA: Rhode Island	99.846	2929.65	NEB Varskip 2a	BA.2.12.1	BA.2.12.1	1	85	Omicron	Omicron	RI-Broad-CRSP_EL4CUSNBIU3SUHJ2	SRR19319801
USA-MA-CDCBI-CRSP_EFVPR5ZJ4YS7D5NC-2022	Broad Institute	2022-05-08	Illumina NovaSeq 6000	USA: Massachusetts	99.5514	929.11	NEB Varskip 2a	BA.2.9	BA.2.9	0	70	Omicron	Omicron	MA-CDCBI-CRSP_EFVPR5ZJ4YS7D5NC	SRR19406527
USA-MA-Broad-CRSP_JGPHSW7SRF6IVSAM-2022	Broad Institute	2022-05-05	Illumina NovaSeq 6000	USA: Massachusetts	99.846	2079.35	NEB Varskip 2a	BA.2.6	BA.2.6	1	79	Omicron	Omicron	MA-Broad-CRSP_JGPHSW7SRF6IVSAM	SRR19320196
USA-MA-Broad-CRSP_JJK5U7NHTASC3COK-2022	Broad Institute	2022-05-07	Illumina NovaSeq 6000	USA: Massachusetts	99.1831	952.59	NEB Varskip 2a	BA.2	BA.2	0	74	Omicron	Omicron	MA-Broad-CRSP_JJK5U7NHTASC3COK	SRR19320706
USA-MA-CDCBI-CRSP_ZBOZ2IP4FYN4HIFQ-2021	Broad Institute	2021-12-03	Illumina NovaSeq 6000/Artic V3	USA / Massachusetts	99.682	4228.9	neb_vss1a.primer.bedpe	AY.126	AY.126	0	53	Delta	Delta	MA-CDCBI-CRSP_ZBOZ2IP4FYN4HIFQ	SRR17369875
USA-MA-Broad-CRSP_OPZYPLPX5AJCT2P5-2022	Broad Institute	2022-05-06	Illumina NovaSeq 6000	USA: Massachusetts	99.846	2175.27	NEB Varskip 2a	BA.2.12.1	BA.2.12.1	0	75	Omicron	Omicron	MA-Broad-CRSP_OPZYPLPX5AJCT2P5	SRR19320857
USA-MA-CDCBI-CRSP_6A5KBTQVA63TTATW-2022	Broad Institute	2022-05-12	Illumina NovaSeq 6000	USA: Massachusetts	98.5336	1590.18	NEB Varskip 2a	BA.2.12.1	BA.2.12.1	2	71	Omicron	Omicron	MA-CDCBI-CRSP_6A5KBTQVA63TTATW	SRR19406559
USA-MA-CDCBI-CRSP_QMJZTFO2LP46N5Y7-2022	Broad Institute	2022-05-11	Illumina NovaSeq 6000	USA: Massachusetts	98.5939	1183.95	NEB Varskip 2a	BA.2	BA.2	1	65	Omicron	Omicron	MA-CDCBI-CRSP_QMJZTFO2LP46N5Y7	SRR19407130
USA-MA-Broad-CRSP_VNROUEOGD2NSIY75-2022	Broad Institute	2022-05-07	Illumina NovaSeq 6000	USA: Massachusetts	99.846	1206.67	NEB Varskip 2a	BA.2	BA.2	0	76	Omicron	Omicron	MA-Broad-CRSP_VNROUEOGD2NSIY75	SRR19321039
USA-MA-Broad-CRSP_3QLTC3PQRCT3SH2C-2022	Broad Institute	2022-05-06	Illumina NovaSeq 6000	USA: Massachusetts	99.846	1959.01	NEB Varskip 2a	BA.2.12.1	BA.2.12.1	0	77	Omicron	Omicron	MA-Broad-CRSP_3QLTC3PQRCT3SH2C	SRR19320969
USA-MA-Broad-CRSP_23BRTYPMSH45VQRR-2022	Broad Institute	2022-05-05	Illumina NovaSeq 6000	USA: Massachusetts	99.9732	1219.27	NEB Varskip 2a	BA.2.12.1	BA.2.12.1	1	77	Omicron	Omicron	MA-Broad-CRSP_23BRTYPMSH45VQRR	SRR19319957
USA-VT-Broad-CRSP_QF4IEB4KZR4XWLJE-2022	Broad Institute	2022-05-07	Illumina NovaSeq 6000	USA: Vermont	99.846	1395.01	NEB Varskip 2a	BA.2	BA.2	0	72	Omicron	Omicron	VT-Broad-CRSP_QF4IEB4KZR4XWLJE	SRR19320971
USA-MA-Broad-CRSP_VOUCVI55C6L5HM73-2022	Broad Institute	2022-05-07	Illumina NovaSeq 6000	USA: Massachusetts	99.846	1408.24	NEB Varskip 2a	BA.2.12.1	BA.2.12.1	0	71	Omicron	Omicron	MA-Broad-CRSP_VOUCVI55C6L5HM73	SRR19321037
USA-MA-Broad-CRSP_CO4I5L46OULTT2PH-2022	Broad Institute	2022-05-04	Illumina NovaSeq 6000	USA: Massachusetts	99.846	1653.11	NEB Varskip 2a	BA.2.12.1	BA.2.12.1	0	76	Omicron	Omicron	MA-Broad-CRSP_CO4I5L46OULTT2PH	SRR19319921
USA-MA-CDCBI-CRSP_PNMO2RFOU6ALYEPV-2021	Broad Institute	2021-12-22	Illumina NovaSeq 6000/Artic V3	USA / Massachusetts	99.9866	2869.82	neb_vss1a.primer.bedpe	AY.33	AY.33	1	52	Delta	Delta	MA-CDCBI-CRSP_PNMO2RFOU6ALYEPV	SRR17471531
USA-VT-CDCBI-CRSP_53XKKQL4R7JWG4JS-2022	Broad Institute	2022-05-12	Illumina NovaSeq 6000	USA: Vermont	99.846	1570.33	NEB Varskip 2a	BA.2.7	BA.2.7	0	73	Omicron	Omicron	VT-CDCBI-CRSP_53XKKQL4R7JWG4JS	SRR19406643
USA-ME-CDCBI-CRSP_XSHEWG5WH4DCLWDQ-2022	Broad Institute	2022-05-12	Illumina NovaSeq 6000	USA: Maine	98.604	1186.59	NEB Varskip 2a	BA.2.12.1	BA.2.12.1	0	76	Omicron	Omicron	ME-CDCBI-CRSP_XSHEWG5WH4DCLWDQ	SRR19407189
USA-VT-CDCBI-CRSP_IXVG4H2FV2KXJRHU-2022	Broad Institute	2022-05-12	Illumina NovaSeq 6000	USA: Vermont	99.846	1044.58	NEB Varskip 2a	BA.2.12.1	BA.2.12.1	0	78	Omicron	Omicron	VT-CDCBI-CRSP_IXVG4H2FV2KXJRHU	SRR19407146
USA-MA-Broad-CRSP_SUPDK4MXX72C34CK-2022	Broad Institute	2022-05-07	Illumina NovaSeq 6000	USA: Massachusetts	99.6317	1497.98	NEB Varskip 2a	BA.2	BA.2	1	79	Omicron	Omicron	MA-Broad-CRSP_SUPDK4MXX72C34CK	SRR19321161
USA-VT-CDCBI-CRSP_VTYZCJ2VEICJ4MN2-2022	Broad Institute	2022-05-12	Illumina NovaSeq 6000	USA: Vermont	99.846	1563.25	NEB Varskip 2a	BA.2.21	BA.2.21	0	77	Omicron	Omicron	VT-CDCBI-CRSP_VTYZCJ2VEICJ4MN2	SRR19406598
USA-MA-Broad-CRSP_3KLVVNRQUIG4DAYC-2022	Broad Institute	2022-05-04	Illumina NovaSeq 6000	USA: Massachusetts	99.8427	2110.96	NEB Varskip 2a	BA.2.12.1	BA.2.12.1	1	78	Omicron	Omicron	MA-Broad-CRSP_3KLVVNRQUIG4DAYC	SRR19320081
USA-MA-Broad-CRSP_IWKFXJ3BGF2IQBA7-2022	Broad Institute	2022-05-07	Illumina NovaSeq 6000	USA: Massachusetts	99.846	1960.64	NEB Varskip 2a	BA.4.1	BA.4.1	0	80	Omicron	Omicron	MA-Broad-CRSP_IWKFXJ3BGF2IQBA7	SRR19320718
USA-MA-CDCBI-CRSP_NKFNODYK6ZLMSRHD-2021	Broad Institute	2021-12-06	Illumina NovaSeq 6000/Artic V3	USA / Massachusetts	97.2682	3004.04	neb_vss1a.primer.bedpe	AY.3	AY.3	1	49	Delta	Delta	MA-CDCBI-CRSP_NKFNODYK6ZLMSRHD	SRR17390657
USA-MA-CDCBI-CRSP_JPRJSX6F7JGRG3BO-2022	Broad Institute	2022-05-08	Illumina NovaSeq 6000	USA: Massachusetts	99.7322	1156.94	NEB Varskip 2a	BA.2.12.1	BA.2.12.1	0	69	Omicron	Omicron	MA-CDCBI-CRSP_JPRJSX6F7JGRG3BO	SRR19406948
USA-MA-Broad-CRSP_JMNCS4O3EOUSEXRM-2022	Broad Institute	2022-05-04	Illumina NovaSeq 6000	USA: Massachusetts	99.846	1354.1	NEB Varskip 2a	BA.2.9	BA.2.9	0	77	Omicron	Omicron	MA-Broad-CRSP_JMNCS4O3EOUSEXRM	SRR19320191
USA-MA-CDCBI-CRSP_ROY6T7H6OAPPGYFX-2022	Broad Institute	2022-05-08	Illumina NovaSeq 6000	USA: Massachusetts	98.8383	1032.81	NEB Varskip 2a	BA.2	BA.2	1	65	Omicron	Omicron	MA-CDCBI-CRSP_ROY6T7H6OAPPGYFX	SRR19406686
USA-NY-CDCBI-CRSP_3F7R6QHGKF2RC457-2022	Broad Institute	2022-05-12	Illumina NovaSeq 6000	USA: New York	99.846	1264.77	NEB Varskip 2a	BA.2.12.1	BA.2.12.1	0	77	Omicron	Omicron	NY-CDCBI-CRSP_3F7R6QHGKF2RC457	SRR19406864
USA-MA-CDCBI-CRSP_S4J6IDQ3DDD3W664-2021	Broad Institute	2021-12-11	Illumina NovaSeq 6000/Artic V3	USA / Massachusetts	99.9531	2880.79	neb_vss1a.primer.bedpe	AY.25	AY.25	1	63	Delta	Delta	MA-CDCBI-CRSP_S4J6IDQ3DDD3W664	SRR17353045
USA-MA-Broad-CRSP_NSJTB6XVTJAGZ6KY-2022	Broad Institute	2022-05-04	Illumina NovaSeq 6000	USA: Massachusetts	99.7623	1850.64	NEB Varskip 2a	BA.2	BA.2	1	75	Omicron	Omicron	MA-Broad-CRSP_NSJTB6XVTJAGZ6KY	SRR19320169
USA-MA-Broad-CRSP_WZFFJNVYTRGLASGN-2022	Broad Institute	2022-05-04	Illumina NovaSeq 6000	USA: Massachusetts	98.614	1856.25	NEB Varskip 2a	BA.2.12.1	BA.2.12.1	0	71	Omicron	Omicron	MA-Broad-CRSP_WZFFJNVYTRGLASGN	SRR19319850
USA-MA-Broad-CRSP_GGZICVJSB4KWMVMY-2022	Broad Institute	2022-05-04	Illumina NovaSeq 6000	USA: Massachusetts	99.1831	2151.9	NEB Varskip 2a	BA.2.12.1	BA.2.12.1	5	82	Omicron	Omicron	MA-Broad-CRSP_GGZICVJSB4KWMVMY
USA-MA-CDCBI-CRSP_ZMKXTEHIJWQA6EGM-2022	Broad Institute	2022-05-08	Illumina NovaSeq 6000	USA: Massachusetts	99.2333	635.76	NEB Varskip 2a	BA.2.12.1	BA.2.12.1	0	70	Omicron	Omicron	MA-CDCBI-CRSP_ZMKXTEHIJWQA6EGM	SRR19406891
USA-MA-CDCBI-CRSP_PPRAJ3FMYSYWBRVF-2021	Broad Institute	2021-12-07	Illumina NovaSeq 6000/Artic V3	USA / Massachusetts	99.0827	4667.54	neb_vss1a.primer.bedpe	AY.16	AY.16	0	45	Delta	Delta	MA-CDCBI-CRSP_PPRAJ3FMYSYWBRVF	SRR17357319
USA-MA-CDCBI-CRSP_HIMGSFWQA3FBFX5N-2021	Broad Institute	2021-12-26	Illumina NovaSeq 6000/Artic V3	USA / Massachusetts	99.9833	2309.26	neb_vss1a.primer.bedpe	AY.46.6	AY.46.6	2	48	Delta	Delta	MA-CDCBI-CRSP_HIMGSFWQA3FBFX5N	SRR17472180
USA-NY-CDCBI-CRSP_22BDIFKGUDSAKXJI-2021	Broad Institute	2021-12-21	Illumina NovaSeq 6000/Artic V3	USA / New York	99.1798	4716.48	neb_vss1a.primer.bedpe	BA.1	BA.1	4	59	Omicron	Omicron	NY-CDCBI-CRSP_22BDIFKGUDSAKXJI	SRR17393169
USA-VT-CDCBI-CRSP_TJEJAV4BEOKLARNP-2022	Broad Institute	2022-05-08	Illumina NovaSeq 6000	USA: Vermont	99.2233	1045.42	NEB Varskip 2a	BA.2.12.1	BA.2.12.1	1	68	Omicron	Omicron	VT-CDCBI-CRSP_TJEJAV4BEOKLARNP	SRR19406609
USA-MA-CDCBI-CRSP_WGOIRX5CNLS7XAGA-2022	Broad Institute	2022-05-12	Illumina NovaSeq 6000	USA: Massachusetts	98.5002	1366.96	NEB Varskip 2a	BA.2.3	BA.2.3	1	71	Omicron	Omicron	MA-CDCBI-CRSP_WGOIRX5CNLS7XAGA	SRR19407194
USA-MA-CDCBI-CRSP_2U3QLDKCLIR2AE67-2021	Broad Institute	2021-12-06	Illumina NovaSeq 6000/Artic V3	USA / Massachusetts	99.9531	6358.27	neb_vss1a.primer.bedpe	AY.39	AY.39	0	50	Delta	Delta	MA-CDCBI-CRSP_2U3QLDKCLIR2AE67	SRR17367871
USA-MA-CDCBI-CRSP_WDYTDOQSBPR5ISRJ-2021	Broad Institute	2021-12-07	Illumina NovaSeq 6000/Artic V3	USA / Massachusetts	97.7971	4478.52	neb_vss1a.primer.bedpe	AY.7.2	AY.7.2	1	46	Delta	Delta	MA-CDCBI-CRSP_WDYTDOQSBPR5ISRJ	SRR17357493
USA-VT-Broad-CRSP_3O7LR436RTUOWQXT-2022	Broad Institute	2022-05-03	Illumina NovaSeq 6000	USA: Vermont	99.846	1478.25	NEB Varskip 2a	BA.2.12.1	BA.2.12.1	0	77	Omicron	Omicron	VT-Broad-CRSP_3O7LR436RTUOWQXT	SRR19320321
USA-NH-CDCBI-CRSP_S436355PYUJMLOYG-2021	Broad Institute	2021-12-03	Illumina NovaSeq 6000/Artic V3	USA / New Hampshire	95.9324	3027.17	neb_vss1a.primer.bedpe	AY.33	AY.33	2	50	Delta	Delta	NH-CDCBI-CRSP_S436355PYUJMLOYG	SRR17366696
USA-MA-CDCBI-CRSP_255LY5UK2VMWFPJP-2021	Broad Institute	2021-12-19	Illumina NovaSeq 6000/Artic V3	USA / Massachusetts	98.691	2703.91	neb_vss1a.primer.bedpe	BA.1.17.2	BA.1.17.2	4	60	Omicron	Omicron	MA-CDCBI-CRSP_255LY5UK2VMWFPJP	SRR17389513
USA-MA-Broad-CRSP_DCTJXUQUFIGWVZQY-2022	Broad Institute	2022-05-07	Illumina NovaSeq 6000	USA: Massachusetts	99.6451	1259.43	NEB Varskip 2a	BA.2.9	BA.2.9	0	69	Omicron	Omicron	MA-Broad-CRSP_DCTJXUQUFIGWVZQY	SRR19321213
USA-CO-CDCBI-CMU_2VYWDIRCX6SM7PR6-2021	Broad Institute	2021-12-02	Illumina NovaSeq 6000/Artic V3	USA / Colorado	99.9933	4489.19	neb_vss1a.primer.bedpe	AY.44	AY.44	1	52	Delta	Delta	CO-CDCBI-CMU_2VYWDIRCX6SM7PR6	SRR17353089
USA-MA-Broad-CRSP_2IWYLBAYTJBPFXSH-2022	Broad Institute	2022-05-08	Illumina NovaSeq 6000	USA: Massachusetts	99.7824	1593.73	NEB Varskip 2a	BA.2	BA.2	0	70	Omicron	Omicron	MA-Broad-CRSP_2IWYLBAYTJBPFXSH	SRR19320626
USA-MA-Broad-CRSP_ADO3QK74RC5U6HWL-2022	Broad Institute	2022-05-03	Illumina NovaSeq 6000	USA: Massachusetts	99.846	1193.29	NEB Varskip 2a	BA.2.9	BA.2.9	0	77	Omicron	Omicron	MA-Broad-CRSP_ADO3QK74RC5U6HWL	SRR19319938
USA-MA-CDCBI-CRSP_G6GMYAELDJBAF4PU-2022	Broad Institute	2022-05-12	Illumina NovaSeq 6000	USA: Massachusetts	99.846	1015.77	NEB Varskip 2a	BA.2.12.1	BA.2.12.1	0	82	Omicron	Omicron	MA-CDCBI-CRSP_G6GMYAELDJBAF4PU	SRR19406756
USA-MA-CDCBI-CRSP_VHABVGS7SQKI54WP-2022	Broad Institute	2022-05-08	Illumina NovaSeq 6000	USA: Massachusetts	99.3271	629.62	NEB Varskip 2a	BA.2.48	BA.2.48	0	66	Omicron	Omicron	MA-CDCBI-CRSP_VHABVGS7SQKI54WP	SRR19407210
USA-MA-Broad-CRSP_2FNBX6VJAW32PS37-2022	Broad Institute	2022-05-07	Illumina NovaSeq 6000	USA: Massachusetts	99.846	1259.58	NEB Varskip 2a	BA.2.12.1	BA.2.12.1	0	78	Omicron	Omicron	MA-Broad-CRSP_2FNBX6VJAW32PS37	SRR19320773
USA-MA-CDCBI-CRSP_OQGIZZ77C5TUC4RW-2021	Broad Institute	2021-12-29	Illumina NovaSeq 6000/Artic V3	USA / Massachusetts	99.9933	4690.96	neb_vss1a.primer.bedpe	AY.98	AY.98	1	49	Delta	Delta	MA-CDCBI-CRSP_OQGIZZ77C5TUC4RW	SRR17496647
USA-MA-CDCBI-CRSP_3SID7JWUFYJNZJDH-2021	Broad Institute	2021-12-15	Illumina NovaSeq 6000/Artic V3	USA / Massachusetts	99.933	3923.95	neb_vss1a.primer.bedpe	AY.113	AY.113	2	46	Delta	Delta	MA-CDCBI-CRSP_3SID7JWUFYJNZJDH	SRR17387940
USA-MA-Broad-CRSP_PETWYC3MIR2RWQDH-2022	Broad Institute	2022-05-06	Illumina NovaSeq 6000	USA: Massachusetts	99.846	1914.3	NEB Varskip 2a	BA.2.12.1	BA.2.12.1	1	79	Omicron	Omicron	MA-Broad-CRSP_PETWYC3MIR2RWQDH	SRR19321181
USA-MA-Broad-CRSP_TOJVXQB3NRTBS7DQ-2022	Broad Institute	2022-05-05	Illumina NovaSeq 6000	USA: Massachusetts	99.5447	1806.04	NEB Varskip 2a	BA.2	BA.2	0	73	Omicron	Omicron	MA-Broad-CRSP_TOJVXQB3NRTBS7DQ	SRR19320010
USA-CT-CDCBI-CRSP_SPBUNSIGIDB2H72M-2022	Broad Institute	2022-05-12	Illumina NovaSeq 6000	USA: Connecticut	99.846	1208.6	NEB Varskip 2a	BA.2.12.1	BA.2.12.1	1	79	Omicron	Omicron	CT-CDCBI-CRSP_SPBUNSIGIDB2H72M	SRR19406516
USA-MA-CDCBI-CRSP_2I4OM5MRP5IH5OPU-2021	Broad Institute	2021-12-08	Illumina NovaSeq 6000/Artic V3	USA / Massachusetts	99.846	4440.46	neb_vss1a.primer.bedpe	AY.20	AY.20	0	46	Delta	Delta	MA-CDCBI-CRSP_2I4OM5MRP5IH5OPU	SRR17354311
USA-MA-CDCBI-CRSP_2BMKB4XGKNHSIV5E-2021	Broad Institute	2021-12-14	Illumina NovaSeq 6000/Artic V3	USA / Massachusetts	99.856	2950.13	neb_vss1a.primer.bedpe	AY.3	AY.3	4	53	Delta	Delta	MA-CDCBI-CRSP_2BMKB4XGKNHSIV5E	SRR17388504
USA-MA-CDCBI-CRSP_H2LC7OINDMIWKS3J-2021	Broad Institute	2021-12-07	Illumina NovaSeq 6000/Artic V3	USA / Massachusetts	99.9531	4292.45	neb_vss1a.primer.bedpe	AY.3	AY.3	0	51	Delta	Delta	MA-CDCBI-CRSP_H2LC7OINDMIWKS3J	SRR17357411
USA-MA-Broad-CRSP_3MTDNIXM6T74JCWR-2022	Broad Institute	2022-05-05	Illumina NovaSeq 6000	USA: Massachusetts	99.846	1873.37	NEB Varskip 2a	BA.2.7	BA.2.7	0	78	Omicron	Omicron	MA-Broad-CRSP_3MTDNIXM6T74JCWR	SRR19320079
USA-MA-Broad-CRSP_ALKBZ7AZK6W63M6D-2022	Broad Institute	2022-05-06	Illumina NovaSeq 6000	USA: Massachusetts	99.846	1817.29	NEB Varskip 2a	BA.2	BA.2	0	76	Omicron	Omicron	MA-Broad-CRSP_ALKBZ7AZK6W63M6D	SRR19320602
USA-CT-CDCBI-CRSP_P5O5T4ANF2E7D426-2022	Broad Institute	2022-05-07	Illumina NovaSeq 6000	USA: Connecticut	99.9967	1106.6	NEB Varskip 2a	BA.2.12.1	BA.2.12.1	0	78	Omicron	Omicron	CT-CDCBI-CRSP_P5O5T4ANF2E7D426	SRR19406525
USA-MA-Broad-CRSP_72EPREBKHWMKRUSY-2022	Broad Institute	2022-05-04	Illumina NovaSeq 6000	USA: Massachusetts	99.7891	964.71	NEB Varskip 2a	BA.2.9	BA.2.9	0	75	Omicron	Omicron	MA-Broad-CRSP_72EPREBKHWMKRUSY	SRR19319745
USA-MA-CDCBI-CRSP_2H54OBB2CHANNNA3-2021	Broad Institute	2021-12-02	Illumina NovaSeq 6000/Artic V3	USA / Massachusetts	99.846	4214.27	neb_vss1a.primer.bedpe	AY.44	AY.44	0	54	Delta	Delta	MA-CDCBI-CRSP_2H54OBB2CHANNNA3	SRR17369586
USA-MA-CDCBI-CRSP_XXMQWUIAIIDGQRCI-2022	Broad Institute	2022-05-12	Illumina NovaSeq 6000	USA: Massachusetts	99.846	1367.25	NEB Varskip 2a	BA.2.12.1	BA.2.12.1	0	77	Omicron	Omicron	MA-CDCBI-CRSP_XXMQWUIAIIDGQRCI	SRR19407096
USA-ME-Broad-CRSP_FQ36ACEINLILQXNI-2022	Broad Institute	2022-05-05	Illumina NovaSeq 6000	USA: Maine	98.6073	1711.05	NEB Varskip 2a	BA.2.12.1	BA.2.12.1	2	78	Omicron	Omicron	ME-Broad-CRSP_FQ36ACEINLILQXNI	SRR19320253
USA-MA-CDCBI-CRSP_4CECUCYWZ532O5KH-2021	Broad Institute	2021-12-06	Illumina NovaSeq 6000/Artic V3	USA / Massachusetts	98.1687	3544.37	neb_vss1a.primer.bedpe	AY.4	AY.4	1	50	Delta	Delta	MA-CDCBI-CRSP_4CECUCYWZ532O5KH	SRR17390130
USA-MA-CDCBI-CRSP_5NYED2AU6HMHKI46-2021	Broad Institute	2021-12-01	Illumina NovaSeq 6000/Artic V3	USA / Massachusetts	99.9866	4853.54	neb_vss1a.primer.bedpe	AY.113	AY.113	3	50	Delta	Delta	MA-CDCBI-CRSP_5NYED2AU6HMHKI46	SRR17206285
USA-MA-Broad-CRSP_ZHGNRU4C2HVKM23T-2022	Broad Institute	2022-05-06	Illumina NovaSeq 6000	USA: Massachusetts	99.846	1811.66	NEB Varskip 2a	BA.2	BA.2	0	76	Omicron	Omicron	MA-Broad-CRSP_ZHGNRU4C2HVKM23T	SRR19320814
USA-MA-CDCBI-CRSP_MRQTZFG4MUOFIYLA-2021	Broad Institute	2021-12-08	Illumina NovaSeq 6000/Artic V3	USA / Massachusetts	99.933	5930.44	neb_vss1a.primer.bedpe	AY.127	AY.127	0	52	Delta	Delta	MA-CDCBI-CRSP_MRQTZFG4MUOFIYLA	SRR17357524
USA-MA-Broad-CRSP_N5EXWKY5ATCOWBF5-2022	Broad Institute	2022-05-04	Illumina NovaSeq 6000	USA: Massachusetts	99.9364	1467.37	NEB Varskip 2a	BA.2.12.1	BA.2.12.1	0	79	Omicron	Omicron	MA-Broad-CRSP_N5EXWKY5ATCOWBF5	SRR19319866
USA-MA-CDCBI-CRSP_23TJBCX3MULCGW3H-2021	Broad Institute	2021-12-08	Illumina NovaSeq 6000/Artic V3	USA / Massachusetts	99.9933	5769.27	neb_vss1a.primer.bedpe	AY.103	AY.103	1	44	Delta	Delta	MA-CDCBI-CRSP_23TJBCX3MULCGW3H	SRR17354321
USA-VT-CDCBI-CRSP_AHQADJHPOPRSLWQR-2022	Broad Institute	2022-05-12	Illumina NovaSeq 6000	USA: Vermont	99.8427	1579.73	NEB Varskip 2a	BA.2.12.1	BA.2.12.1	0	80	Omicron	Omicron	VT-CDCBI-CRSP_AHQADJHPOPRSLWQR	SRR19406842
USA-VT-CDCBI-CRSP_6O5XV7KY5AYWKHO7-2021	Broad Institute	2021-12-08	Illumina NovaSeq 6000/Artic V3	USA / Vermont	99.933	3050.94	neb_vss1a.primer.bedpe	AY.35	AY.35	2	43	Delta	Delta	VT-CDCBI-CRSP_6O5XV7KY5AYWKHO7	SRR17367932
USA-MA-CDCBI-CRSP_2PV67P3JB4C75JC4-2021	Broad Institute	2021-12-06	Illumina NovaSeq 6000/Artic V3	USA / Massachusetts	99.2903	3002.41	neb_vss1a.primer.bedpe	AY.46.1	AY.46.1	0	43	Delta	Delta	MA-CDCBI-CRSP_2PV67P3JB4C75JC4	SRR17370674
USA-MA-Broad-CRSP_ZOQ7MZISEMAWSFZN-2022	Broad Institute	2022-05-04	Illumina NovaSeq 6000	USA: Massachusetts	99.846	1168.08	NEB Varskip 2a	BA.2.3.6	BA.2.3.6	0	78	Omicron	Omicron	MA-Broad-CRSP_ZOQ7MZISEMAWSFZN	SRR19320480
USA-MA-CDCBI-CRSP_QOFC62BJVGOVTVGU-2022	Broad Institute	2022-05-08	Illumina NovaSeq 6000	USA: Massachusetts	99.0894	955.52	NEB Varskip 2a	BA.2.12.1	BA.2.12.1	1	78	Omicron	Omicron	MA-CDCBI-CRSP_QOFC62BJVGOVTVGU	SRR19407128
USA-CT-CDCBI-CRSP_7VEUXWZB3LBFPI4A-2022	Broad Institute	2022-05-12	Illumina NovaSeq 6000	USA: Connecticut	99.846	1539.27	NEB Varskip 2a	BA.2.12.1	BA.2.12.1	0	77	Omicron	Omicron	CT-CDCBI-CRSP_7VEUXWZB3LBFPI4A	SRR19406595
USA-MA-Broad-CRSP_7B42F3J7EEKE2Q7X-2022	Broad Institute	2022-05-06	Illumina NovaSeq 6000	USA: Massachusetts	99.8125	2192.53	NEB Varskip 2a	BA.2	BA.2	3	77	Omicron	Omicron	MA-Broad-CRSP_7B42F3J7EEKE2Q7X	SRR19320766
USA-MA-CDCBI-CRSP_WTMCETXZQI7IJK3E-2022	Broad Institute	2022-05-12	Illumina NovaSeq 6000	USA: Massachusetts	99.846	1493.8	NEB Varskip 2a	BA.2.12.1	BA.2.12.1	0	77	Omicron	Omicron	MA-CDCBI-CRSP_WTMCETXZQI7IJK3E	SRR19407116
USA-MA-Broad-CRSP_RSSI6RCFRP6FFE3W-2022	Broad Institute	2022-05-04	Illumina NovaSeq 6000	USA: Massachusetts	99.7255	1045.26	NEB Varskip 2a	BA.2.9	BA.2.9	0	77	Omicron	Omicron	MA-Broad-CRSP_RSSI6RCFRP6FFE3W	SRR19320025
USA-MA-Broad-CRSP_MH2M4DXDYXWLWOZ4-2022	Broad Institute	2022-05-07	Illumina NovaSeq 6000	USA: Massachusetts	97.6799	1436.57	NEB Varskip 2a	BA.2.26	BA.2	0	68	Omicron	Omicron	MA-Broad-CRSP_MH2M4DXDYXWLWOZ4	SRR19320689
USA-MA-Broad-CRSP_5RZO7ZMVPHI33B4B-2022	Broad Institute	2022-05-04	Illumina NovaSeq 6000	USA: Massachusetts	99.846	1317.17	NEB Varskip 2a	BA.2.3	BA.2.3	1	77	Omicron	Omicron	MA-Broad-CRSP_5RZO7ZMVPHI33B4B	SRR19320430
USA-MA-Broad-CRSP_TNPT73RQKTU6J6MJ-2022	Broad Institute	2022-05-04	Illumina NovaSeq 6000	USA: Massachusetts	99.6083	1185.75	NEB Varskip 2a	BA.2.12.1	BA.2.12.1	1	77	Omicron	Omicron	MA-Broad-CRSP_TNPT73RQKTU6J6MJ	SRR19320227
USA-MA-Broad-CRSP_KDJZ34FNSC2CFEFN-2022	Broad Institute	2022-05-05	Illumina NovaSeq 6000	USA: Massachusetts	99.846	2203.13	NEB Varskip 2a	BA.2.12.1	BA.2.12.1	0	80	Omicron	Omicron	MA-Broad-CRSP_KDJZ34FNSC2CFEFN	SRR19320368
USA-NY-CDCBI-CRSP_ZQXQOIEW6RXROASO-2022	Broad Institute	2022-05-12	Illumina NovaSeq 6000	USA: New York	99.846	1627.23	NEB Varskip 2a	BA.2.9	BA.2.9	0	78	Omicron	Omicron	NY-CDCBI-CRSP_ZQXQOIEW6RXROASO	SRR19407087
USA-MA-Broad-CRSP_PLWWBUJQ5HL5XFJ3-2022	Broad Institute	2022-05-07	Illumina NovaSeq 6000	USA: Massachusetts	99.7857	1005.99	NEB Varskip 2a	BA.2.12.1	BA.2.12.1	0	69	Omicron	Omicron	MA-Broad-CRSP_PLWWBUJQ5HL5XFJ3	SRR19321175
USA-MA-CDCBI-CRSP_24E7N7JPWW4P35ST-2022	Broad Institute	2022-05-08	Illumina NovaSeq 6000	USA: Massachusetts	99.6284	912.3	NEB Varskip 2a	BA.2.12.1	BA.2.12.1	1	84	Omicron	Omicron	MA-CDCBI-CRSP_24E7N7JPWW4P35ST	SRR19406511
USA-MA-CDCBI-CRSP_JGGAT4JOUPPVVKAS-2021	Broad Institute	2021-12-05	Illumina NovaSeq 6000/Artic V3	USA / Massachusetts	98.2826	6815.39	neb_vss1a.primer.bedpe	B.1.617.2	B.1.617.2	0	44	Delta	Delta	MA-CDCBI-CRSP_JGGAT4JOUPPVVKAS	SRR17372044
USA-VT-CDCBI-CRSP_3CNQ37YANXBJKSCO-2021	Broad Institute	2021-12-08	Illumina NovaSeq 6000/Artic V3	USA / Vermont	99.0559	5893.73	neb_vss1a.primer.bedpe	AY.122	AY.122	1	48	Delta	Delta	VT-CDCBI-CRSP_3CNQ37YANXBJKSCO	SRR17367505
USA-MA-CDCBI-CRSP_ZZOISWGQTG32X63Q-2022	Broad Institute	2022-05-08	Illumina NovaSeq 6000	USA: Massachusetts	98.316	945.71	NEB Varskip 2a	BA.2.12.1	BA.2.12.1	1	75	Omicron	Omicron	MA-CDCBI-CRSP_ZZOISWGQTG32X63Q	SRR19406885
USA-MA-Broad-CRSP_CNGUS7EEUK2X5LEN-2022	Broad Institute	2022-05-06	Illumina NovaSeq 6000	USA: Massachusetts	99.846	1847.91	NEB Varskip 2a	BA.2.12.1	BA.2.12.1	0	77	Omicron	Omicron	MA-Broad-CRSP_CNGUS7EEUK2X5LEN	SRR19321226
USA-MA-CDCBI-CRSP_QNH6SLZP3NVFJHBI-2022	Broad Institute	2022-05-08	Illumina NovaSeq 6000	USA: Massachusetts	99.3003	823.84	NEB Varskip 2a	BA.2.12.1	BA.2.12.1	0	68	Omicron	Omicron	MA-CDCBI-CRSP_QNH6SLZP3NVFJHBI	SRR19407129
USA-MA-CDCBI-CRSP_DDTWNLPKIHUU6QAC-2021	Broad Institute	2021-12-10	Illumina NovaSeq 6000/Artic V3	USA / Massachusetts	98.0248	3853.21	neb_vss1a.primer.bedpe	AY.3	AY.3	4	54	Delta	Delta	MA-CDCBI-CRSP_DDTWNLPKIHUU6QAC	SRR17359043
USA-MA-CDCBI-CRSP_RY6LWKQ7BUEPSLBE-2022	Broad Institute	2022-05-07	Illumina NovaSeq 6000	USA: Massachusetts	99.307	1014.26	NEB Varskip 2a	BA.2	BA.2	0	66	Omicron	Omicron	MA-CDCBI-CRSP_RY6LWKQ7BUEPSLBE	SRR19406679
USA-MA-Broad-CRSP_XJ7LMATXULU5JNMK-2022	Broad Institute	2022-05-05	Illumina NovaSeq 6000	USA: Massachusetts	99.846	1558.13	NEB Varskip 2a	BA.2.12.1	BA.2.12.1	1	78	Omicron	Omicron	MA-Broad-CRSP_XJ7LMATXULU5JNMK	SRR19319837
USA-MA-CDCBI-CRSP_RSDISD65J6CCTKMB-2022	Broad Institute	2022-05-12	Illumina NovaSeq 6000	USA: Massachusetts	99.8393	1236.66	NEB Varskip 2a	BA.2.12.1	BA.2.12.1	0	77	Omicron	Omicron	MA-CDCBI-CRSP_RSDISD65J6CCTKMB	SRR19406684
USA-MA-CDCBI-CRSP_WIDTP47L5DELR5GV-2022	Broad Institute	2022-05-12	Illumina NovaSeq 6000	USA: Massachusetts	99.846	1336.84	NEB Varskip 2a	BA.2.12.1	BA.2.12.1	1	78	Omicron	Omicron	MA-CDCBI-CRSP_WIDTP47L5DELR5GV	SRR19407193
USA-ME-CDCBI-CRSP_7624ITTBPJLKLRDF-2022	Broad Institute	2022-05-12	Illumina NovaSeq 6000	USA: Maine	99.846	1307.09	NEB Varskip 2a	BA.2.12.1	BA.2.12.1	2	79	Omicron	Omicron	ME-CDCBI-CRSP_7624ITTBPJLKLRDF	SRR19406878
USA-RI-CDCBI-RIDOH_QNFILTNST5DEDHY6-2021	Broad Institute	2021-12-09	Illumina NovaSeq 6000/Artic V3	USA / Rhode Island	99.8393	3462.17	neb_vss1a.primer.bedpe	AY.34.1	AY.34.1	4	61	Delta	Delta	RI-CDCBI-RIDOH_QNFILTNST5DEDHY6	SRR17393533
USA-VT-Broad-CRSP_5HUC4EAFPKGQ7DOM-2022	Broad Institute	2022-05-05	Illumina NovaSeq 6000	USA: Vermont	99.846	1908.09	NEB Varskip 2a	BA.2.12.1	BA.2.12.1	0	83	Omicron	Omicron	VT-Broad-CRSP_5HUC4EAFPKGQ7DOM	SRR19321014
USA-CT-CDCBI-CRSP_ELL67C45EG2JUCJH-2022	Broad Institute	2022-05-12	Illumina NovaSeq 6000	USA: Connecticut	98.537	1883.88	NEB Varskip 2a	BA.2.12.1	BA.2.12.1	1	67	Omicron	Omicron	CT-CDCBI-CRSP_ELL67C45EG2JUCJH	SRR19406590
USA-CO-CDCBI-CMU_REHQVNVBDUICYN35-2021	Broad Institute	2021-12-09	Illumina NovaSeq 6000/Artic V3	USA / Colorado	99.8895	5054.51	neb_vss1a.primer.bedpe	AY.39	AY.39	1	46	Delta	Delta	CO-CDCBI-CMU_REHQVNVBDUICYN35	SRR17389536
USA-VT-Broad-CRSP_NBHWUWHLWULWVP7O-2022	Broad Institute	2022-05-07	Illumina NovaSeq 6000	USA: Vermont	99.846	861.58	NEB Varskip 2a	BA.2.12.1	BA.2.12.1	1	72	Omicron	Omicron	VT-Broad-CRSP_NBHWUWHLWULWVP7O	SRR19320982
USA-MA-CDCBI-CRSP_6Y56HLS37IQ653ET-2022	Broad Institute	2022-05-12	Illumina NovaSeq 6000	USA: Massachusetts	99.846	1131.49	NEB Varskip 2a	BA.2.12.1	BA.2.12.1	1	78	Omicron	Omicron	MA-CDCBI-CRSP_6Y56HLS37IQ653ET	SRR19406499
USA-CT-Broad-CRSP_WU7BV32AMGRFEBIT-2022	Broad Institute	2022-05-07	Illumina NovaSeq 6000	USA: Connecticut	99.2501	813.98	NEB Varskip 2a	BA.2.12.1	BA.2.12.1	0	68	Omicron	Omicron	CT-Broad-CRSP_WU7BV32AMGRFEBIT	SRR19320779
USA-MA-Broad-CRSP_THT5QNXYJXNE7ZKF-2022	Broad Institute	2022-05-07	Illumina NovaSeq 6000	USA: Massachusetts	99.846	2235.64	NEB Varskip 2a	BA.2	BA.2	1	77	Omicron	Omicron	MA-Broad-CRSP_THT5QNXYJXNE7ZKF	SRR19321155
USA-MA-CDCBI-CRSP_CYKTAGGB25XGO7AK-2022	Broad Institute	2022-05-12	Illumina NovaSeq 6000	USA: Massachusetts	99.846	1241.67	NEB Varskip 2a	BA.2.12.1	BA.2.12.1	0	79	Omicron	Omicron	MA-CDCBI-CRSP_CYKTAGGB25XGO7AK	SRR19407004
USA-MA-Broad-CRSP_HOAYNYX4PT7S3NBT-2022	Broad Institute	2022-05-07	Illumina NovaSeq 6000	USA: Massachusetts	99.9364	2898.99	NEB Varskip 2a	BA.2.12.1	BA.2.12.1	0	77	Omicron	Omicron	MA-Broad-CRSP_HOAYNYX4PT7S3NBT	SRR19320911
USA-VT-Broad-CRSP_IUMCFUAYH6T3YDOG-2022	Broad Institute	2022-05-07	Illumina NovaSeq 6000	USA: Vermont	99.2133	854.98	NEB Varskip 2a	BA.2.12.1	BA.2.12.1	0	72	Omicron	Omicron	VT-Broad-CRSP_IUMCFUAYH6T3YDOG	SRR19321075
USA-VT-CDCBI-CRSP_D6YGGKWKWO4PFJJA-2022	Broad Institute	2022-05-12	Illumina NovaSeq 6000	USA: Vermont	99.846	1421.12	NEB Varskip 2a	BA.2.12.1	BA.2.12.1	0	82	Omicron	Omicron	VT-CDCBI-CRSP_D6YGGKWKWO4PFJJA	SRR19406830
USA-MA-Broad-CRSP_IQRJA6NB6USLR4HL-2022	Broad Institute	2022-05-06	Illumina NovaSeq 6000	USA: Massachusetts	99.9732	3224.14	NEB Varskip 2a	BA.2.12.1	BA.2.12.1	2	81	Omicron	Omicron	MA-Broad-CRSP_IQRJA6NB6USLR4HL	SRR19320720
USA-MA-Broad-CRSP_ELFJ5RFQO3RPHWCQ-2022	Broad Institute	2022-05-06	Illumina NovaSeq 6000	USA: Massachusetts	95.159	1186.16	NEB Varskip 2a	BA.2.12.1	BA.2.12.1	3	79	Omicron	Omicron	MA-Broad-CRSP_ELFJ5RFQO3RPHWCQ
USA-MA-Broad-CRSP_IROAEOEDBQHEMWAR-2022	Broad Institute	2022-05-06	Illumina NovaSeq 6000	USA: Massachusetts	99.9699	1335.43	NEB Varskip 2a	BA.2	BA.2	0	71	Omicron	Omicron	MA-Broad-CRSP_IROAEOEDBQHEMWAR	SRR19320719
USA-MA-Broad-CRSP_C7Q7GWMUSK5PVA5O-2022	Broad Institute	2022-05-04	Illumina NovaSeq 6000	USA: Massachusetts	99.846	1704.51	NEB Varskip 2a	BA.2.3.10	BA.2.3.10	0	77	Omicron	Omicron	MA-Broad-CRSP_C7Q7GWMUSK5PVA5O	SRR19319929
USA-VT-Broad-CRSP_UCKKFYSSPU33VNAM-2022	Broad Institute	2022-05-06	Illumina NovaSeq 6000	USA: Vermont	99.846	1473.05	NEB Varskip 2a	BA.2.12.1	BA.2.12.1	1	81	Omicron	Omicron	VT-Broad-CRSP_UCKKFYSSPU33VNAM	SRR19321293
USA-MA-CDCBI-CRSP_2MWJ5OYRCK6KYASG-2021	Broad Institute	2021-12-01	Illumina NovaSeq 6000/Artic V3	USA / Massachusetts	99.933	5500.8	neb_vss1a.primer.bedpe	AY.117	AY.117	1	53	Delta	Delta	MA-CDCBI-CRSP_2MWJ5OYRCK6KYASG	SRR17207283
USA-MA-CDCBI-CRSP_MFUPXE4GRGZCC2LD-2022	Broad Institute	2022-05-08	Illumina NovaSeq 6000	USA: Massachusetts	99.5782	763.08	NEB Varskip 2a	BA.2.12.1	BA.2.12.1	0	69	Omicron	Omicron	MA-CDCBI-CRSP_MFUPXE4GRGZCC2LD	SRR19406936
USA-MA-Broad-CRSP_OJLVJRHSL6YOAIYT-2022	Broad Institute	2022-05-04	Illumina NovaSeq 6000	USA: Massachusetts	99.846	1166.01	NEB Varskip 2a	BA.2.12.1	BA.2.12.1	1	82	Omicron	Omicron	MA-Broad-CRSP_OJLVJRHSL6YOAIYT	SRR19320155
USA-MA-Broad-CRSP_B3VVCTOMWHBGB5JL-2022	Broad Institute	2022-05-07	Illumina NovaSeq 6000	USA: Massachusetts	99.5347	819.59	NEB Varskip 2a	BA.2	BA.2	0	71	Omicron	Omicron	MA-Broad-CRSP_B3VVCTOMWHBGB5JL	SRR19320597
USA-MA-Broad-CRSP_3EDIOSMA7BZHM75B-2022	Broad Institute	2022-05-07	Illumina NovaSeq 6000	USA: Massachusetts	99.846	2146.27	NEB Varskip 2a	BA.2.12.1	BA.2.12.1	0	83	Omicron	Omicron	MA-Broad-CRSP_3EDIOSMA7BZHM75B	SRR19320610
USA-ME-Broad-CRSP_66N3YOAYS44BIDNG-2022	Broad Institute	2022-05-05	Illumina NovaSeq 6000	USA: Maine	99.846	1212.84	NEB Varskip 2a	BA.2.12.1	BA.2.12.1	0	77	Omicron	Omicron	ME-Broad-CRSP_66N3YOAYS44BIDNG	SRR19320470
USA-MA-CDCBI-CRSP_3ERLKC4JSDWN7CJR-2021	Broad Institute	2021-12-10	Illumina NovaSeq 6000/Artic V3	USA / Massachusetts	94.7138	5887.8	neb_vss1a.primer.bedpe	AY.100	AY.100	2	45	Delta	Delta	MA-CDCBI-CRSP_3ERLKC4JSDWN7CJR	SRR17354291
USA-MA-Broad-CRSP_SWW7PA6E35GTCQNN-2022	Broad Institute	2022-05-04	Illumina NovaSeq 6000	USA: Massachusetts	99.846	1361	NEB Varskip 2a	BA.2.12.1	BA.2.12.1	0	78	Omicron	Omicron	MA-Broad-CRSP_SWW7PA6E35GTCQNN	SRR19319735
USA-NH-Broad-CRSP_2R6XWYA673L2YGLU-2022	Broad Institute	2022-05-03	Illumina NovaSeq 6000	USA: New Hampshire	99.9933	1965.11	NEB Varskip 2a	BA.2.4	BA.2.4	0	78	Omicron	Omicron	NH-Broad-CRSP_2R6XWYA673L2YGLU	SRR19320448
USA-VT-Broad-CRSP_JIZZPJOVLF4Z3EO4-2022	Broad Institute	2022-05-04	Illumina NovaSeq 6000	USA: Vermont	99.846	1776.95	NEB Varskip 2a	BA.2.3.6	BA.2.3.6	2	81	Omicron	Omicron	VT-Broad-CRSP_JIZZPJOVLF4Z3EO4	SRR19320305
USA-VT-CDCBI-CRSP_QPRAYZVR42ARZ3WY-2022	Broad Institute	2022-05-08	Illumina NovaSeq 6000	USA: Vermont	97.7837	980.26	NEB Varskip 2a	BA.2.7	BA.2	0	64	Omicron	Omicron	VT-CDCBI-CRSP_QPRAYZVR42ARZ3WY	SRR19406621
USA-MA-CDCBI-CRSP_22XFKTQLYF6H2PB4-2021	Broad Institute	2021-12-06	Illumina NovaSeq 6000/Artic V3	USA / Massachusetts	99.8694	5692.53	neb_vss1a.primer.bedpe	AY.25.1	AY.25.1	1	45	Delta	Delta	MA-CDCBI-CRSP_22XFKTQLYF6H2PB4	SRR17390154
USA-MA-Broad-CRSP_WMP6YAJMXCKAEFHS-2022	Broad Institute	2022-05-05	Illumina NovaSeq 6000	USA: Massachusetts	99.846	1869.48	NEB Varskip 2a	BA.2	BA.2	0	73	Omicron	Omicron	MA-Broad-CRSP_WMP6YAJMXCKAEFHS	SRR19319857
USA-MA-Broad-CRSP_OVJJEFSHCJACBT74-2022	Broad Institute	2022-05-05	Illumina NovaSeq 6000	USA: Massachusetts	98.3127	1162.03	NEB Varskip 2a	BA.2.7	BA.2.7	2	68	Omicron	Omicron	MA-Broad-CRSP_OVJJEFSHCJACBT74	SRR19320052
USA-MA-CDCBI-CRSP_MYGR7UVFFGRUT4TO-2021	Broad Institute	2021-12-02	Illumina NovaSeq 6000/Artic V3	USA / Massachusetts	99.846	1160.19	neb_vss1a.primer.bedpe	AY.34.1	AY.34.1	4	61	Delta	Delta	MA-CDCBI-CRSP_MYGR7UVFFGRUT4TO	SRR17373356
USA-MA-Broad-CRSP_VCFMNX3I6FUVPHE5-2022	Broad Institute	2022-05-06	Illumina NovaSeq 6000	USA: Massachusetts	99.846	2231.88	NEB Varskip 2a	BA.2	BA.2	1	71	Omicron	Omicron	MA-Broad-CRSP_VCFMNX3I6FUVPHE5	SRR19320656
USA-VT-CDCBI-CRSP_ACPUYLLYSOSSCO6Y-2022	Broad Institute	2022-05-06	Illumina NovaSeq 6000	USA: Vermont	99.7188	794.58	NEB Varskip 2a	BA.2.12.1	BA.2.12.1	0	69	Omicron	Omicron	VT-CDCBI-CRSP_ACPUYLLYSOSSCO6Y	SRR19406843
USA-MA-Broad-CRSP_YXDENWBF27AJLSJ4-2022	Broad Institute	2022-05-04	Illumina NovaSeq 6000	USA: Massachusetts	99.846	1309.36	NEB Varskip 2a	BA.2	BA.2	1	78	Omicron	Omicron	MA-Broad-CRSP_YXDENWBF27AJLSJ4	SRR19320132
USA-CT-Broad-CRSP_QI4GAR7ISIISWB7B-2022	Broad Institute	2022-05-07	Illumina NovaSeq 6000	USA: Connecticut	99.1697	1009.33	NEB Varskip 2a	BA.2.12.1	BA.2.12.1	3	74	Omicron	Omicron	CT-Broad-CRSP_QI4GAR7ISIISWB7B	SRR19320783
USA-ME-Broad-CRSP_YLTCJ5PSX3AZUA6V-2022	Broad Institute	2022-05-04	Illumina NovaSeq 6000	USA: Maine	99.6083	2625.09	NEB Varskip 2a	BA.2.12.1	BA.2.12.1	2	79	Omicron	Omicron	ME-Broad-CRSP_YLTCJ5PSX3AZUA6V	SRR19320453
USA-MA-Broad-CRSP_XLMGGHIQYUSXZGL6-2022	Broad Institute	2022-05-05	Illumina NovaSeq 6000	USA: Massachusetts	99.846	1267.96	NEB Varskip 2a	BA.2.12.1	BA.2.12.1	1	88	Omicron	Omicron	MA-Broad-CRSP_XLMGGHIQYUSXZGL6	SRR19320152
USA-CT-Broad-CRSP_222SLB5NH577SPKR-2022	Broad Institute	2022-05-07	Illumina NovaSeq 6000	USA: Connecticut	99.846	2562.34	NEB Varskip 2a	BA.2.12.1	BA.2.12.1	0	76	Omicron	Omicron	CT-Broad-CRSP_222SLB5NH577SPKR	SRR19320798
USA-MA-Broad-CRSP_FHJO6GBIFL5Y6EQX-2022	Broad Institute	2022-05-05	Illumina NovaSeq 6000	USA: Massachusetts	99.5648	1882.46	NEB Varskip 2a	BA.2.12.1	BA.2.12.1	0	77	Omicron	Omicron	MA-Broad-CRSP_FHJO6GBIFL5Y6EQX	SRR19320086
USA-MA-CDCBI-CRSP_46HNCQA6EH5CWOTX-2022	Broad Institute	2022-05-08	Illumina NovaSeq 6000	USA: Massachusetts	99.5715	924.76	NEB Varskip 2a	BA.2.12.1	BA.2.12.1	0	73	Omicron	Omicron	MA-CDCBI-CRSP_46HNCQA6EH5CWOTX	SRR19407045
USA-MA-Broad-CRSP_W2ZVOTS6H73YF457-2022	Broad Institute	2022-05-04	Illumina NovaSeq 6000	USA: Massachusetts	99.846	1220.26	NEB Varskip 2a	BA.2.12.1	BA.2.12.1	0	80	Omicron	Omicron	MA-Broad-CRSP_W2ZVOTS6H73YF457	SRR19320280
USA-VT-CDCBI-CRSP_G67NZNUA2C5UKBEA-2022	Broad Institute	2022-05-12	Illumina NovaSeq 6000	USA: Vermont	99.846	1073.78	NEB Varskip 2a	BA.2	BA.2.56	0	75	Omicron	Omicron	VT-CDCBI-CRSP_G67NZNUA2C5UKBEA	SRR19407161
USA-MA-CDCBI-CRSP_N2MKNHKFYPYWDVKM-2021	Broad Institute	2021-12-07	Illumina NovaSeq 6000/Artic V3	USA / Massachusetts	99.9933	3930.54	neb_vss1a.primer.bedpe	AY.127	AY.127	0	49	Delta	Delta	MA-CDCBI-CRSP_N2MKNHKFYPYWDVKM	SRR17353116
USA-MA-CDCBI-CRSP_23MLQIFBWFKQAMM7-2021	Broad Institute	2021-12-29	Illumina NovaSeq 6000/Artic V3	USA / Massachusetts	99.1697	3406.44	neb_vss1a.primer.bedpe	BA.1.17.2	BA.1.17.2	3	61	Omicron	Omicron	MA-CDCBI-CRSP_23MLQIFBWFKQAMM7	SRR17494815
USA-VT-CDCBI-CRSP_35G7Z2JUZXBWTB7Q-2021	Broad Institute	2021-12-14	Illumina NovaSeq 6000/Artic V3	USA / Vermont	99.9464	3770.49	neb_vss1a.primer.bedpe	AY.117	AY.117	0	52	Delta	Delta	VT-CDCBI-CRSP_35G7Z2JUZXBWTB7Q	SRR17392998
USA-MA-Broad-CRSP_PJZFX2L6PMWNYOP7-2022	Broad Institute	2022-05-06	Illumina NovaSeq 6000	USA: Massachusetts	99.846	1965.56	NEB Varskip 2a	BA.2.3	BA.2.3	7	78	Omicron	Omicron	MA-Broad-CRSP_PJZFX2L6PMWNYOP7	SRR19321179
USA-ME-Broad-CRSP_LWF5ALRRT2MDPPX2-2022	Broad Institute	2022-05-05	Illumina NovaSeq 6000	USA: Maine	99.9732	1728.64	NEB Varskip 2a	BA.2.12.1	BA.2.12.1	0	79	Omicron	Omicron	ME-Broad-CRSP_LWF5ALRRT2MDPPX2	SRR19319820
USA-MA-CDCBI-CRSP_UKASMTPC4VD2AC6D-2022	Broad Institute	2022-05-08	Illumina NovaSeq 6000	USA: Massachusetts	99.5748	955.81	NEB Varskip 2a	BA.2	BA.2	1	73	Omicron	Omicron	MA-CDCBI-CRSP_UKASMTPC4VD2AC6D	SRR19406898
USA-MA-Broad-CRSP_JMYU5D6XQEO4KOHD-2022	Broad Institute	2022-05-04	Illumina NovaSeq 6000	USA: Massachusetts	99.9665	1967.2	NEB Varskip 2a	BA.2	BA.2	0	76	Omicron	Omicron	MA-Broad-CRSP_JMYU5D6XQEO4KOHD	SRR19320190
USA-MA-CDCBI-CRSP_E7VEVYSODQPCS25R-2022	Broad Institute	2022-05-08	Illumina NovaSeq 6000	USA: Massachusetts	99.7757	984.49	NEB Varskip 2a	BA.2.12.1	BA.2.12.1	1	79	Omicron	Omicron	MA-CDCBI-CRSP_E7VEVYSODQPCS25R	SRR19406532
USA-MA-CDCBI-CRSP_2762ID3TLYSVRW54-2021	Broad Institute	2021-12-06	Illumina NovaSeq 6000/Artic V3	USA / Massachusetts	99.846	3392.71	neb_vss1a.primer.bedpe	AY.46.1	AY.46.1	0	46	Delta	Delta	MA-CDCBI-CRSP_2762ID3TLYSVRW54	SRR17360375
USA-MA-CDCBI-CRSP_O72PMJDGIIEBCQAI-2022	Broad Institute	2022-05-08	Illumina NovaSeq 6000	USA: Massachusetts	99.9933	896.13	NEB Varskip 2a	BA.2	BA.2	0	79	Omicron	Omicron	MA-CDCBI-CRSP_O72PMJDGIIEBCQAI	SRR19406727
USA-VT-CDCBI-CRSP_Y5S2XRYKUIWPIJ3V-2022	Broad Institute	2022-05-12	Illumina NovaSeq 6000	USA: Vermont	99.846	1119.09	NEB Varskip 2a	BA.2	BA.2	1	77	Omicron	Omicron	VT-CDCBI-CRSP_Y5S2XRYKUIWPIJ3V	SRR19406815
USA-MA-Broad-CRSP_LSRLKBB3AYI3HFNP-2022	Broad Institute	2022-05-05	Illumina NovaSeq 6000	USA: Massachusetts	90.3415	593.23	NEB Varskip 2a	BA.2.12.1	BA.2.12.1	5	74	Omicron	Omicron	MA-Broad-CRSP_LSRLKBB3AYI3HFNP
USA-MA-CDCBI-CRSP_32ZZB4RSX3ZM3JY3-2021	Broad Institute	2021-12-20	Illumina NovaSeq 6000/Artic V3	USA / Massachusetts	99.9531	4651.34	neb_vss1a.primer.bedpe	AY.117	AY.117	2	53	Delta	Delta	MA-CDCBI-CRSP_32ZZB4RSX3ZM3JY3	SRR17391382
USA-MA-CDCBI-CRSP_CWZDBCM4P32TSRIO-2022	Broad Institute	2022-05-08	Illumina NovaSeq 6000	USA: Massachusetts	99.5882	976.78	NEB Varskip 2a	BA.2.9	BA.2.9	0	65	Omicron	Omicron	MA-CDCBI-CRSP_CWZDBCM4P32TSRIO	SRR19407005
USA-MA-Broad-CRSP_FRMAHTDAP3FDKQDF-2022	Broad Institute	2022-05-05	Illumina NovaSeq 6000	USA: Massachusetts	99.846	1141.75	NEB Varskip 2a	BA.2	BA.2	0	76	Omicron	Omicron	MA-Broad-CRSP_FRMAHTDAP3FDKQDF	SRR19320083
USA-MA-CDCBI-CRSP_URIKNCKBF5674VF4-2021	Broad Institute	2021-12-21	Illumina NovaSeq 6000/Artic V3	USA / Massachusetts	99.846	6091.98	neb_vss1a.primer.bedpe	BA.2.9	BA.2.9	2	75	Omicron	Omicron	MA-CDCBI-CRSP_URIKNCKBF5674VF4	SRR17393040
USA-MA-Broad-CRSP_3PEWJIL76D6XPV3T-2022	Broad Institute	2022-05-04	Illumina NovaSeq 6000	USA: Massachusetts	99.7489	1607.68	NEB Varskip 2a	BA.2.12.1	BA.2.12.1	1	78	Omicron	Omicron	MA-Broad-CRSP_3PEWJIL76D6XPV3T	SRR19320078
USA-CT-Broad-CRSP_66OF5T5RT43N7B5L-2022	Broad Institute	2022-05-04	Illumina NovaSeq 6000	USA: Connecticut	99.846	1295.45	NEB Varskip 2a	BA.2.12.1	BA.2.12.1	0	78	Omicron	Omicron	CT-Broad-CRSP_66OF5T5RT43N7B5L	SRR19319978
USA-MA-Broad-CRSP_S3Z5MUZFTHNHZGIP-2022	Broad Institute	2022-05-07	Illumina NovaSeq 6000	USA: Massachusetts	99.846	1360.08	NEB Varskip 2a	BA.2	BA.2	0	66	Omicron	Omicron	MA-Broad-CRSP_S3Z5MUZFTHNHZGIP	SRR19320550
USA-MA-Broad-CRSP_QB4LTFALG6KS4T5Q-2022	Broad Institute	2022-05-04	Illumina NovaSeq 6000	USA: Massachusetts	99.8427	1056.47	NEB Varskip 2a	BA.2.9	BA.2.9	0	77	Omicron	Omicron	MA-Broad-CRSP_QB4LTFALG6KS4T5Q	SRR19320345
USA-MA-CDCBI-CRSP_RLIGAL44JO4WZPRZ-2022	Broad Institute	2022-05-07	Illumina NovaSeq 6000	USA: Massachusetts	98.2123	1000.69	NEB Varskip 2a	BA.2	BA.2	0	67	Omicron	Omicron	MA-CDCBI-CRSP_RLIGAL44JO4WZPRZ	SRR19406690
USA-MA-CDCBI-CRSP_KFNVJYE35AN6DKDW-2021	Broad Institute	2021-12-13	Illumina NovaSeq 6000/Artic V3	USA / Massachusetts	99.4242	4113.63	neb_vss1a.primer.bedpe	AY.25.1.1	AY.25.1.1	0	50	Delta	Delta	MA-CDCBI-CRSP_KFNVJYE35AN6DKDW	SRR17393955
USA-MA-CDCBI-CRSP_ARKMRXYIJL5Z3CL4-2021	Broad Institute	2021-12-02	Illumina NovaSeq 6000/Artic V3	USA / Massachusetts	99.7857	3328.5	neb_vss1a.primer.bedpe	AY.4	AY.4	1	43	Delta	Delta	MA-CDCBI-CRSP_ARKMRXYIJL5Z3CL4	SRR17371535
USA-MA-Broad-CRSP_DE3COSRFM2HQMRMG-2022	Broad Institute	2022-05-04	Illumina NovaSeq 6000	USA: Massachusetts	99.933	980.27	NEB Varskip 2a	BA.2.31	BA.2.31	0	71	Omicron	Omicron	MA-Broad-CRSP_DE3COSRFM2HQMRMG	SRR19320225
USA-MA-CDCBI-CRSP_7GVN3ZB7F553G4NG-2021	Broad Institute	2021-12-03	Illumina NovaSeq 6000/Artic V3	USA / Massachusetts	99.9933	3721.73	neb_vss1a.primer.bedpe	AY.120	AY.120	1	50	Delta	Delta	MA-CDCBI-CRSP_7GVN3ZB7F553G4NG	SRR17370665
USA-MA-CDCBI-CRSP_6U46ABGLQC2ORL26-2021	Broad Institute	2021-12-26	Illumina NovaSeq 6000/Artic V3	USA / Massachusetts	89.3304	1758.99	neb_vss1a.primer.bedpe	AY.100	AY.100	4	50	Delta	Delta	MA-CDCBI-CRSP_6U46ABGLQC2ORL26
USA-MA-CDCBI-CRSP_LZJZW7X6MQAWVYKB-2021	Broad Institute	2021-12-08	Illumina NovaSeq 6000/Artic V3	USA / Massachusetts	99.846	4080.75	neb_vss1a.primer.bedpe	AY.23	AY.23	2	47	Delta	Delta	MA-CDCBI-CRSP_LZJZW7X6MQAWVYKB	SRR17354655
USA-RI-CDCBI-CRSP_FZDCJ34Z5OXO4TIZ-2022	Broad Institute	2022-05-12	Illumina NovaSeq 6000	USA: Rhode Island	99.9866	1589.61	NEB Varskip 2a	BA.2.12.1	BA.2.12.1	0	85	Omicron	Omicron	RI-CDCBI-CRSP_FZDCJ34Z5OXO4TIZ	SRR19407085
USA-VT-CDCBI-CRSP_KFACS56WPY7GJLMZ-2022	Broad Institute	2022-05-12	Illumina NovaSeq 6000	USA: Vermont	99.9632	873.16	NEB Varskip 2a	BA.2.12.1	BA.2.12.1	0	78	Omicron	Omicron	VT-CDCBI-CRSP_KFACS56WPY7GJLMZ	SRR19407069
USA-MA-Broad-CRSP_QV4URQYQDMUQOCUI-2022	Broad Institute	2022-05-05	Illumina NovaSeq 6000	USA: Massachusetts	99.846	1438.73	NEB Varskip 2a	BA.2.9	BA.2.9	0	77	Omicron	Omicron	MA-Broad-CRSP_QV4URQYQDMUQOCUI	SRR19320335
USA-MA-Broad-CRSP_WM3HIAQDSFY6WNFP-2022	Broad Institute	2022-05-07	Illumina NovaSeq 6000	USA: Massachusetts	99.846	1342.95	NEB Varskip 2a	BA.2.12.1	BA.2.12.1	1	77	Omicron	Omicron	MA-Broad-CRSP_WM3HIAQDSFY6WNFP	SRR19321135
USA-ME-CDCBI-CRSP_4GREPM7TDV2UBJGK-2022	Broad Institute	2022-05-12	Illumina NovaSeq 6000	USA: Maine	99.846	1456.46	NEB Varskip 2a	BA.2	BA.2	0	76	Omicron	Omicron	ME-CDCBI-CRSP_4GREPM7TDV2UBJGK	SRR19406881
USA-MA-CDCBI-CRSP_4PWGAASBLRWTKVU4-2021	Broad Institute	2021-12-02	Illumina NovaSeq 6000/Artic V3	USA / Massachusetts	97.161	4639.63	neb_vss1a.primer.bedpe	AY.119	AY.119	0	49	Delta	Delta	MA-CDCBI-CRSP_4PWGAASBLRWTKVU4	SRR17372677
USA-MA-Broad-CRSP_7Z67JW66EZMAOL4S-2022	Broad Institute	2022-05-05	Illumina NovaSeq 6000	USA: Massachusetts	99.846	1962.51	NEB Varskip 2a	BA.2.12.1	BA.2.12.1	0	78	Omicron	Omicron	MA-Broad-CRSP_7Z67JW66EZMAOL4S	SRR19319942
USA-MA-Broad-CRSP_SGG7YRBCYSQ453RJ-2022	Broad Institute	2022-05-06	Illumina NovaSeq 6000	USA: Massachusetts	99.846	1894.89	NEB Varskip 2a	BA.2.10	BA.2.10	0	71	Omicron	Omicron	MA-Broad-CRSP_SGG7YRBCYSQ453RJ	SRR19321051
USA-VT-CDCBI-CRSP_IGVTYGJFJKJK7QCX-2022	Broad Institute	2022-05-08	Illumina NovaSeq 6000	USA: Vermont	98.5604	1107.87	NEB Varskip 2a	BA.2.12.1	BA.2.12.1	0	69	Omicron	Omicron	VT-CDCBI-CRSP_IGVTYGJFJKJK7QCX	SRR19407148
USA-MA-Broad-CRSP_N7Y6Q7GL7KJP5VYW-2022	Broad Institute	2022-05-05	Illumina NovaSeq 6000	USA: Massachusetts	99.846	2226.38	NEB Varskip 2a	BA.2.12.1	BA.2.12.1	0	77	Omicron	Omicron	MA-Broad-CRSP_N7Y6Q7GL7KJP5VYW	SRR19319863
USA-MA-CDCBI-CRSP_34SUFHDFPBBOCXHN-2021	Broad Institute	2021-12-08	Illumina NovaSeq 6000/Artic V3	USA / Massachusetts	99.23	4387.78	neb_vss1a.primer.bedpe	AY.4	AY.4	1	49	Delta	Delta	MA-CDCBI-CRSP_34SUFHDFPBBOCXHN	SRR17368583
USA-MA-Broad-CRSP_4TLWQZ64OB32W362-2022	Broad Institute	2022-05-06	Illumina NovaSeq 6000	USA: Massachusetts	99.9598	2000.56	NEB Varskip 2a	BA.2.12.1	BA.2.12.1	0	80	Omicron	Omicron	MA-Broad-CRSP_4TLWQZ64OB32W362	SRR19320946
USA-VT-Broad-CRSP_QZNO3JYGK6RWXZ4D-2022	Broad Institute	2022-05-04	Illumina NovaSeq 6000	USA: Vermont	99.8427	1340.93	NEB Varskip 2a	BA.2.12.1	BA.2.12.1	0	76	Omicron	Omicron	VT-Broad-CRSP_QZNO3JYGK6RWXZ4D	SRR19320245
USA-CT-Broad-CRSP_UOMEG5DOGSJNNHFU-2022	Broad Institute	2022-05-04	Illumina NovaSeq 6000	USA: Connecticut	99.846	1540.25	NEB Varskip 2a	BA.2.12.1	BA.2.12.1	0	80	Omicron	Omicron	CT-Broad-CRSP_UOMEG5DOGSJNNHFU	SRR19319961
USA-MA-CDCBI-CRSP_SRFB7SXVZ7BVH3XY-2021	Broad Institute	2021-12-04	Illumina NovaSeq 6000/Artic V3	USA / Massachusetts	96.6555	2958.2	neb_vss1a.primer.bedpe	AY.98.1	AY.98.1	3	55	Delta	Delta	MA-CDCBI-CRSP_SRFB7SXVZ7BVH3XY	SRR17366653
USA-MA-CDCBI-CRSP_M3GHMHLTFTIWQWPS-2021	Broad Institute	2021-12-02	Illumina NovaSeq 6000/Artic V3	USA / Massachusetts	99.933	3394.88	neb_vss1a.primer.bedpe	AY.120	AY.120	2	46	Delta	Delta	MA-CDCBI-CRSP_M3GHMHLTFTIWQWPS	SRR17370413
USA-MA-CDCBI-CRSP_FCYQZCKPW4KJ3RIM-2021	Broad Institute	2021-12-01	Illumina NovaSeq 6000/Artic V3	USA / Massachusetts	99.3873	3817.62	neb_vss1a.primer.bedpe	AY.25.1.1	AY.25.1	1	48	Delta	Delta	MA-CDCBI-CRSP_FCYQZCKPW4KJ3RIM	SRR17372992
USA-MA-CDCBI-CRSP_A4ZSOUBM6RKD7EDK-2021	Broad Institute	2021-12-03	Illumina NovaSeq 6000/Artic V3	USA / Massachusetts	99.9933	5543.26	neb_vss1a.primer.bedpe	AY.39	AY.39	1	56	Delta	Delta	MA-CDCBI-CRSP_A4ZSOUBM6RKD7EDK	SRR17368559
USA-ME-Broad-CRSP_T3KW5ZZEKTQT7VZL-2022	Broad Institute	2022-05-05	Illumina NovaSeq 6000	USA: Maine	99.846	1549.32	NEB Varskip 2a	BA.2.12.1	BA.2.12.1	3	83	Omicron	Omicron	ME-Broad-CRSP_T3KW5ZZEKTQT7VZL	SRR19320109
USA-MA-Broad-CRSP_WL2FLO3I3LH5MZPD-2022	Broad Institute	2022-05-04	Illumina NovaSeq 6000	USA: Massachusetts	99.846	1568.26	NEB Varskip 2a	BA.2	BA.2	0	74	Omicron	Omicron	MA-Broad-CRSP_WL2FLO3I3LH5MZPD	SRR19319858
USA-VT-Broad-CRSP_Z7IRJHLNA2GY2PEX-2022	Broad Institute	2022-05-07	Illumina NovaSeq 6000	USA: Vermont	99.5983	801.38	NEB Varskip 2a	BA.2.12.1	BA.2.12.1	0	66	Omicron	Omicron	VT-Broad-CRSP_Z7IRJHLNA2GY2PEX	SRR19321055
USA-MA-CDCBI-CRSP_232XT3PLIFECFJ7Q-2021	Broad Institute	2021-12-20	Illumina NovaSeq 6000/Artic V3	USA / Massachusetts	99.9431	5547.87	neb_vss1a.primer.bedpe	AY.103	AY.103	1	52	Delta	Delta	MA-CDCBI-CRSP_232XT3PLIFECFJ7Q	SRR17391122
USA-MA-CDCBI-CRSP_5KSK6XXPPXBB3IO3-2021	Broad Institute	2021-12-18	Illumina NovaSeq 6000/Artic V3	USA / Massachusetts	99.5581	3140.9	neb_vss1a.primer.bedpe	AY.100	AY.100	1	49	Delta	Delta	MA-CDCBI-CRSP_5KSK6XXPPXBB3IO3	SRR17390234
USA-VT-CDCBI-CRSP_UV7ZYKIJGRFJATAS-2022	Broad Institute	2022-05-12	Illumina NovaSeq 6000	USA: Vermont	95.6947	1121.34	NEB Varskip 2a	BA.2.12.1	BA.2.12.1	2	83	Omicron	Omicron	VT-CDCBI-CRSP_UV7ZYKIJGRFJATAS	SRR19406603
USA-MA-Broad-CRSP_JXKEO3GXCRCHT6A2-2022	Broad Institute	2022-05-05	Illumina NovaSeq 6000	USA: Massachusetts	99.846	1601.79	NEB Varskip 2a	BA.2	BA.2	1	77	Omicron	Omicron	MA-Broad-CRSP_JXKEO3GXCRCHT6A2	SRR19320183
USA-MA-Broad-CRSP_OFZ5H3JQZVMR3JTB-2022	Broad Institute	2022-05-07	Illumina NovaSeq 6000	USA: Massachusetts	99.846	2705.91	NEB Varskip 2a	BA.2	BA.2	0	74	Omicron	Omicron	MA-Broad-CRSP_OFZ5H3JQZVMR3JTB	SRR19320868
USA-MA-Broad-CRSP_5XTZ2WWNFT5J7VPC-2022	Broad Institute	2022-05-08	Illumina NovaSeq 6000	USA: Massachusetts	99.8159	940.38	NEB Varskip 2a	BA.2	BA.2	0	71	Omicron	Omicron	MA-Broad-CRSP_5XTZ2WWNFT5J7VPC	SRR19321267
USA-RI-CDCBI-CRSP_EI53C5VY7I5XUYNH-2021	Broad Institute	2021-12-04	Illumina NovaSeq 6000/Artic V3	USA / Rhode Island	94.7908	1725.39	neb_vss1a.primer.bedpe	AY.3	AY.3	4	51	Delta	Delta	RI-CDCBI-CRSP_EI53C5VY7I5XUYNH
USA-MA-Broad-CRSP_ERKCFTL65IDNJYAC-2022	Broad Institute	2022-05-04	Illumina NovaSeq 6000	USA: Massachusetts	99.769	1886.74	NEB Varskip 2a	BA.2	BA.2	0	72	Omicron	Omicron	MA-Broad-CRSP_ERKCFTL65IDNJYAC	SRR19320104
USA-MA-Broad-CRSP_O5O74YEJX6PVWCQD-2022	Broad Institute	2022-05-05	Illumina NovaSeq 6000	USA: Massachusetts	99.538	2009.31	NEB Varskip 2a	BA.2	BA.2	1	73	Omicron	Omicron	MA-Broad-CRSP_O5O74YEJX6PVWCQD	SRR19320162
USA-MA-Broad-CRSP_E5SPQUDOE57DVPEG-2022	Broad Institute	2022-05-07	Illumina NovaSeq 6000	USA: Massachusetts	99.8159	1212.06	NEB Varskip 2a	BA.2.12.1	BA.2.12.1	0	67	Omicron	Omicron	MA-Broad-CRSP_E5SPQUDOE57DVPEG	SRR19320929
USA-ME-Broad-CRSP_CXFQPWOVOHOD3B77-2022	Broad Institute	2022-05-05	Illumina NovaSeq 6000	USA: Maine	99.846	1571.48	NEB Varskip 2a	BA.2.12.1	BA.2.12.1	0	77	Omicron	Omicron	ME-Broad-CRSP_CXFQPWOVOHOD3B77	SRR19320262
USA-MA-CDCBI-CRSP_K3G552EVVPI3DDSP-2022	Broad Institute	2022-05-14	Illumina NovaSeq 6000	USA: Massachusetts	99.846	1407.73	NEB Varskip 2a	BA.2.12.1	BA.2.12.1	0	83	Omicron	Omicron	MA-CDCBI-CRSP_K3G552EVVPI3DDSP	SRR19406942
USA-MA-CDCBI-CRSP_SVXY4BMQFAM42LKG-2022	Broad Institute	2022-05-12	Illumina NovaSeq 6000	USA: Massachusetts	99.846	990.97	NEB Varskip 2a	BA.2.12.1	BA.2.12.1	0	76	Omicron	Omicron	MA-CDCBI-CRSP_SVXY4BMQFAM42LKG	SRR19406914
USA-VT-CDCBI-CRSP_YIV33GXJ7TRGPXZL-2022	Broad Institute	2022-05-06	Illumina NovaSeq 6000	USA: Vermont	99.7757	1187.11	NEB Varskip 2a	BA.2.12.1	BA.2.12.1	0	72	Omicron	Omicron	VT-CDCBI-CRSP_YIV33GXJ7TRGPXZL	SRR19406813
USA-MA-Broad-CRSP_OVBLXWI2DNKGUQ4E-2022	Broad Institute	2022-05-07	Illumina NovaSeq 6000	USA: Massachusetts	99.7322	1667.95	NEB Varskip 2a	BA.2.12.1	BA.2.12.1	0	75	Omicron	Omicron	MA-Broad-CRSP_OVBLXWI2DNKGUQ4E	SRR19320851
USA-MA-Broad-CRSP_KAKFYFMYANYUJSH5-2022	Broad Institute	2022-05-07	Illumina NovaSeq 6000	USA: Massachusetts	98.0482	1602.81	NEB Varskip 2a	BA.2.12.1	BA.2.12.1	0	69	Omicron	Omicron	MA-Broad-CRSP_KAKFYFMYANYUJSH5	SRR19320885
USA-MA-CDCBI-CRSP_SA2HGIP42T7PTLDF-2021	Broad Institute	2021-12-03	Illumina NovaSeq 6000/Artic V3	USA / Massachusetts	99.9364	5132.71	neb_vss1a.primer.bedpe	AY.100	AY.100	3	55	Delta	Delta	MA-CDCBI-CRSP_SA2HGIP42T7PTLDF	SRR17373173
USA-MA-Broad-CRSP_NUF66UYQJCMZIVSU-2022	Broad Institute	2022-05-07	Illumina NovaSeq 6000	USA: Massachusetts	99.846	2428.07	NEB Varskip 2a	BA.2	BA.2	0	76	Omicron	Omicron	MA-Broad-CRSP_NUF66UYQJCMZIVSU	SRR19320566
USA-MA-Broad-CRSP_U2KUSEWIX3C2BAWK-2022	Broad Institute	2022-05-07	Illumina NovaSeq 6000	USA: Massachusetts	99.846	1444.35	NEB Varskip 2a	BA.2.13	BA.2	0	77	Omicron	Omicron	MA-Broad-CRSP_U2KUSEWIX3C2BAWK	SRR19321140
USA-VT-CDCBI-CRSP_3DDI45MWUPHWMV4S-2021	Broad Institute	2021-12-06	Illumina NovaSeq 6000/Artic V3	USA / Vermont	99.9431	4514.55	neb_vss1a.primer.bedpe	AY.99.2	AY.99.2	0	48	Delta	Delta	VT-CDCBI-CRSP_3DDI45MWUPHWMV4S	SRR17358702
USA-CT-CDCBI-CRSP_R5ZPRFRB4PU45YKI-2022	Broad Institute	2022-05-12	Illumina NovaSeq 6000	USA: Connecticut	85.467	700.82	NEB Varskip 2a	BA.2.9	None	3	61	Omicron	Unassigned	CT-CDCBI-CRSP_R5ZPRFRB4PU45YKI
USA-VT-CDCBI-CRSP_SRGIEOQLFTM77N4R-2022	Broad Institute	2022-05-08	Illumina NovaSeq 6000	USA: Vermont	99.759	766.98	NEB Varskip 2a	BA.2.18	BA.2.18	0	70	Omicron	Omicron	VT-CDCBI-CRSP_SRGIEOQLFTM77N4R	SRR19406613
USA-MA-CDCBI-CRSP_3LBVD7C6FV6P5U7M-2021	Broad Institute	2021-12-04	Illumina NovaSeq 6000/Artic V3	USA / Massachusetts	90.9943	1373.09	neb_vss1a.primer.bedpe	AY.121	AY.121	2	49	Delta	Delta	MA-CDCBI-CRSP_3LBVD7C6FV6P5U7M	SRR17369370
USA-MA-CDCBI-CRSP_F7TCJZZU4EQYWLEU-2021	Broad Institute	2021-12-11	Illumina NovaSeq 6000/Artic V3	USA / Massachusetts	99.9833	3870.74	neb_vss1a.primer.bedpe	AY.3	AY.3	1	50	Delta	Delta	MA-CDCBI-CRSP_F7TCJZZU4EQYWLEU	SRR17353003
USA-MA-Broad-CRSP_TJT772LQDX3AN4TB-2022	Broad Institute	2022-05-04	Illumina NovaSeq 6000	USA: Massachusetts	99.846	1862.15	NEB Varskip 2a	BA.2.12.1	BA.2.12.1	1	78	Omicron	Omicron	MA-Broad-CRSP_TJT772LQDX3AN4TB	SRR19320229
USA-VT-CDCBI-CRSP_RAHC3XEBEJIXNYM3-2022	Broad Institute	2022-05-08	Illumina NovaSeq 6000	USA: Vermont	99.8192	1098.31	NEB Varskip 2a	BA.2.12.1	BA.2.12.1	0	67	Omicron	Omicron	VT-CDCBI-CRSP_RAHC3XEBEJIXNYM3	SRR19406617
USA-VT-CDCBI-CRSP_4TFSNUOZQEOOBZFW-2021	Broad Institute	2021-12-01	Illumina NovaSeq 6000/Artic V3	USA / Vermont	99.4677	3770.85	neb_vss1a.primer.bedpe	AY.4	AY.4	1	45	Delta	Delta	VT-CDCBI-CRSP_4TFSNUOZQEOOBZFW	SRR17207397
