# Supplementary material for: Methods for safely sharing dual-use genetic data
Source: Front Microbiol. 2026 Feb 11;17:1716431. doi: 10.3389/fmicb.2026.1716431 (PMC12932512; doi:10.3389/fmicb.2026.1716431)
Supplement: Supplementary file 4 [file Table_3.xlsx]

## Sheet: Mpox_sample_2_metadata
Run	Assay Type	AvgSpotLen	Bases	BioSample	Bytes	Center Name	Consent	DATASTORE filetype	DATASTORE provider	DATASTORE region	Experiment	Instrument	LibraryLayout	LibrarySelection	LibrarySource	Organism	Platform	ReleaseDate	create_date	version	Sample Name	SRA Study	geo_loc_name_country	geo_loc_name_country_continent	Collection_Date	BioProject	isolate	Library Name	BioSampleModel	HOST	geo_loc_name	host_sex	isolation_source	collected_by	lat_lon	host_disease	ENA-FIRST-PUBLIC (run)	ENA-LAST-UPDATE (run)	geographic_location_(country_and/or_sea)	collecting_institution	host_common_name	host_health_state	host_scientific_name	host_subject_id	collector_name	INSDC_center_name	Sample_name	Submitter_Id	sample_capture_status
SRR21205526	WGS	292	9858417	SAMN30502075	5217084	ARIZONA DEPARTMENT OF HEALTH SERVICES	public	fastq,run.zq,sra	ncbi,s3,gs	ncbi.public,s3.us-east-1,gs.us-east1	SRX17216313	Illumina MiSeq	PAIRED	RANDOM	GENOMIC	Monkeypox virus	ILLUMINA	2022-08-26T00:00:00Z	2022-09-25T04:31:00Z	3	AZMPXV-0012	SRP394075	USA	North America	2022-07-13	PRJNA866181	AZMPXV-0012	AZMPXV-0012	Pathogen.cl	Homo sapiens	USA	None	Wound Swab	Maricopa County Department of Public Health - Office of Epidemiology	not collected	not collected	None	None	None	None	None	None	None	None	None	None	None	None	None
SRR30659182	WGS	289	230755184	SAMN43760821	82095163	CDC-DHCPP-PRB	public	run.zq,sra	s3,ncbi,gs	ncbi.public,gs.us-east1,s3.us-east-1	SRX26078270	Illumina NovaSeq 6000	PAIRED	RANDOM	METAGENOMIC	Monkeypox virus	ILLUMINA	2024-09-13T00:00:00Z	2024-09-13T14:09:00Z	2	MPXV_USA_2022_TX0190	SRP388633	uncalculated	uncalculated	2022-10-01	PRJNA849962	MPXV_USA_2022_TX0190	Not Provided	Pathogen.cl	Homo sapiens	Not Provided	not provided	lesion swab	not provided	not provided	Mpox	None	None	None	None	None	None	None	None	None	None	None	None	None
[truncated: 46 more columns]

## Sheet: Mpox_sample_5_metadata
Run	Assay Type	AvgSpotLen	Bases	BioSample	Bytes	Center Name	Consent	DATASTORE filetype	DATASTORE provider	DATASTORE region	Experiment	Instrument	LibraryLayout	LibrarySelection	LibrarySource	Organism	Platform	ReleaseDate	create_date	version	Sample Name	SRA Study	geo_loc_name_country	geo_loc_name_country_continent	Collection_Date	BioProject	isolate	Library Name	BioSampleModel	HOST	geo_loc_name	host_sex	isolation_source	collected_by	lat_lon	host_disease	ENA-FIRST-PUBLIC (run)	ENA-LAST-UPDATE (run)	geographic_location_(country_and/or_sea)	collecting_institution	host_common_name	host_health_state	host_scientific_name	host_subject_id	collector_name	INSDC_center_name	Sample_name	Submitter_Id	sample_capture_status
ERR10175597	WGS	227	96305169	SAMEA111346906	31963752	NATIONAL INSTITUTE OF HEALTH DR. RICARDO JORGE	public	fastq,sra,run.zq	s3,gs,ncbi	ncbi.public,gs.us-east1,s3.us-east-1	ERX9712073	NextSeq 500	PAIRED	RANDOM	METAGENOMIC	Monkeypox virus	ILLUMINA	2022-09-14T00:00:00Z	2022-09-18T08:33:00Z	1	SAMEA111346906	ERP137826	Portugal	Europe	2022-06-21	PRJEB53055	Monkeypox_PT0357_2022	Monkeypox_PT0357_2022	None	None	None	not provided	None	None	None	None	2022-09-14	2022-09-14	Portugal	not provided	Human	not provided	Homo sapiens	not provided	not provided	NATIONAL INSTITUTE OF HEALTH DR. RICARDO JORGE	Monkeypox_PT0357_2022	Monkeypox_PT0357_2022	active surveillance in response to outbreak
ERR15282004	WGS	219	67165778	SAMEA118756123	26362822	NATIONAL INSTITUTE OF HEALTH DR. RICARDO JORGE	public	run.zq,fastq,sra	s3,ncbi,gs	s3.us-east-1,ncbi.public,gs.us-east1	ERX14687844	NextSeq 550	PAIRED	RANDOM	METAGENOMIC	Monkeypox virus	ILLUMINA	2025-07-15T00:00:00Z	2025-07-20T15:19:00Z	1	SAMEA118756123	ERP137826	Portugal	Europe	2025-06-12	PRJEB53055	Monkeypox_PT0858_2025	Monkeypox_PT0858_2025	None	None	None	not provided	None	None	None	None	2025-07-15	2025-07-15	Portugal	not provided	Human	not provided	Homo sapiens	not provided	not provided	NATIONAL INSTITUTE OF HEALTH DR. RICARDO JORGE	Monkeypox_PT0858_2025	Monkeypox_PT0858_2025	active surveillance in response to outbreak
ERR10175533	WGS	226	140653189	SAMEA111346842	46763362	NATIONAL INSTITUTE OF HEALTH DR. RICARDO JORGE	public	run.zq,fastq,sra	ncbi,gs,s3	s3.us-east-1,ncbi.public,gs.us-east1	ERX9712009	NextSeq 500	PAIRED	RANDOM	METAGENOMIC	Monkeypox virus	ILLUMINA	2022-09-14T00:00:00Z	2022-09-18T07:35:00Z	1	SAMEA111346842	ERP137826	Portugal	Europe	2022-06-09	PRJEB53055	Monkeypox_PT0281_2022	Monkeypox_PT0281_2022	None	None	None	not provided	None	None	None	None	2022-09-14	2022-09-14	Portugal	not provided	Human	not provided	Homo sapiens	not provided	not provided	NATIONAL INSTITUTE OF HEALTH DR. RICARDO JORGE	Monkeypox_PT0281_2022	Monkeypox_PT0281_2022	active surveillance in response to outbreak
ERR10513230	WGS	228	184768889	SAMEA112162248	62029651	NATIONAL INSTITUTE OF HEALTH DR. RICARDO JORGE	public	run.zq,fastq,sra	gs,ncbi,s3	s3.us-east-1,gs.us-east1,ncbi.public	ERX10027634	NextSeq 2000	PAIRED	RANDOM	METAGENOMIC	Monkeypox virus	ILLUMINA	2022-11-26T00:00:00Z	2022-12-02T17:09:00Z	1	SAMEA112162248	ERP137826	Portugal	Europe	2022-08-01	PRJEB53055	Monkeypox_PT0427_2022	Monkeypox_PT0427_2022	None	None	None	not provided	None	None	None	None	2022-11-25	2022-11-25	Portugal	not provided	Human	not provided	Homo sapiens	not provided	not provided	NATIONAL INSTITUTE OF HEALTH DR. RICARDO JORGE	Monkeypox_PT0427_2022	Monkeypox_PT0427_2022	active surveillance in response to outbreak
SRR21676848	WGS	282	103670363	SAMN30467532	37415499	CDC-DHCPP-PRB	public	run.zq,sra	s3,gs,ncbi	ncbi.public,gs.us-east1,s3.us-east-1	SRX17675178	Illumina NovaSeq 6000	PAIRED	RANDOM	METAGENOMIC	Monkeypox virus	ILLUMINA	2022-09-22T00:00:00Z	2024-02-06T15:07:00Z	3	MPXV_USA_2022_FL0015	SRP388633	USA	North America	2022-06	PRJNA849962	MPXV_USA_2022_FL0015	None	Pathogen.cl	Homo sapiens	USA: FL	None	lesion swab	Not provided	Not collected	Monkeypox Virus	None	None	None	None	None	None	None	None	None	None	None	None	None
[truncated: 46 more columns]

## Sheet: Mpox_sample_10_metadata
Run	Assay Type	AvgSpotLen	Bases	BioSample	Bytes	Center Name	Consent	DATASTORE filetype	DATASTORE provider	DATASTORE region	Experiment	Instrument	LibraryLayout	LibrarySelection	LibrarySource	Organism	Platform	ReleaseDate	create_date	version	Sample Name	SRA Study	geo_loc_name_country	geo_loc_name_country_continent	Collection_Date	BioProject	isolate	Library Name	BioSampleModel	HOST	geo_loc_name	host_sex	isolation_source	collected_by	lat_lon	host_disease	ENA-FIRST-PUBLIC (run)	ENA-LAST-UPDATE (run)	geographic_location_(country_and/or_sea)	collecting_institution	host_common_name	host_health_state	host_scientific_name	host_subject_id	collector_name	INSDC_center_name	Sample_name	Submitter_Id	sample_capture_status
SRR23675390	WGS	222	57386936	SAMN33554504	19230221	CDC-DHCPP-PRB	public	sra,run.zq	ncbi,gs,s3	s3.us-east-1,ncbi.public,gs.us-east1	SRX19538265	Illumina NovaSeq 6000	PAIRED	RANDOM	METAGENOMIC	Monkeypox virus	ILLUMINA	2023-03-01T00:00:00Z	2024-02-16T19:37:00Z	3	MPXV_USA_2022_NY0008	SRP388633	USA	North America	2022-07	PRJNA849962	MPXV_USA_2022_NY0008	None	Pathogen.cl	Homo sapiens	USA:NY	None	lesion swab	Not provided	Not provided	Monkeypox Virus	None	None	None	None	None	None	None	None	None	None	None	None	None
ERR10093694	WGS	194	13953900	SAMEA110671074	2896313	LEIBNIZ-INSTITUTE OF VIROLOGY (LIV)	public	bam,sra,run.zq	ncbi,s3,gs	ncbi.public,s3.us-east-1,gs.us-east1	ERX9631571	NextSeq 500	PAIRED	RANDOM	GENOMIC	Monkeypox virus	ILLUMINA	2022-08-19T00:00:00Z	2023-06-17T02:35:00Z	1	SAMEA110671074	ERP139384	Germany	Europe	None	PRJEB54560	MPXV_HH_LIV004	None	None	None	None	not provided	None	None	None	None	2022-08-19	2022-08-19	Germany	Institute for Medical Microbiology\, Virology and Hygiene\, University Medical Center Hamburg-Eppendorf	Human	not provided	Homo sapiens	4	None	leibniz-institute of virology (liv)	MPXV_HH_LIV004	MPXV_HH_LIV004	outbreak surveillance
ERR10513220	WGS	232	209328779	SAMEA112162238	70539005	NATIONAL INSTITUTE OF HEALTH DR. RICARDO JORGE	public	sra,run.zq,fastq	ncbi,s3,gs	ncbi.public,s3.us-east-1,gs.us-east1	ERX10027624	NextSeq 2000	PAIRED	RANDOM	METAGENOMIC	Monkeypox virus	ILLUMINA	2022-11-26T00:00:00Z	2022-12-02T17:09:00Z	1	SAMEA112162238	ERP137826	Portugal	Europe	2022-07-21	PRJEB53055	Monkeypox_PT0411_2022	Monkeypox_PT0411_2022	None	None	None	not provided	None	None	None	None	2022-11-25	2022-11-25	Portugal	not provided	Human	not provided	Homo sapiens	not provided	not provided	NATIONAL INSTITUTE OF HEALTH DR. RICARDO JORGE	Monkeypox_PT0411_2022	Monkeypox_PT0411_2022	active surveillance in response to outbreak
SRR21673297	WGS	265	521982010	SAMN30323027	192393297	CDC-DHCPP-PRB	public	sra,run.zq	gs,s3,ncbi	s3.us-east-1,gs.us-east1,ncbi.public	SRX17671634	Illumina NovaSeq 6000	PAIRED	RANDOM	METAGENOMIC	Monkeypox virus	ILLUMINA	2022-09-22T00:00:00Z	2024-02-07T02:51:00Z	3	MPXV_USA_2022_DC0005	SRP388633	USA	North America	2022-06	PRJNA849962	MPXV_USA_2022_DC0005	None	Pathogen.cl	Homo sapiens	USA: DC	None	Lesion swab	Not provided	Not collected	Monkeypox Virus	None	None	None	None	None	None	None	None	None	None	None	None	None
SRR23873812	WGS	192	282209718	SAMN33772692	147668701	CDPH	public	sra,run.zq,fastq	gs,ncbi,s3	s3.us-east-1,gs.us-east1,ncbi.public	SRX19685873	Illumina MiSeq	PAIRED	PCR	GENOMIC	Monkeypox virus	ILLUMINA	2023-03-17T00:00:00Z	2023-03-17T13:11:00Z	1	MPX000021	SRP426168	USA	North America	2022-07-07	PRJNA884422	patient 4	MPX000021	Viral	Homo sapiens	USA: California	None	patient	None	None	None	None	None	None	None	None	None	None	None	None	None	None	None	None
SRR23589406	WGS	241	31630857	SAMN33417980	10906625	CDC-DHCPP-PRB	public	run.zq,sra	ncbi,gs,s3	s3.us-east-1,ncbi.public,gs.us-east1	SRX19474633	Illumina NovaSeq 6000	PAIRED	RANDOM	METAGENOMIC	Monkeypox virus	ILLUMINA	2023-02-22T00:00:00Z	2024-02-17T06:50:00Z	3	MPXV_USA_2022_OK0004	SRP388633	USA	North America	2022-06	PRJNA849962	MPXV_USA_2022_OK0004	None	Pathogen.cl	Homo sapiens	USA:OK	None	lesion swab	Not provided	Not provided	Monkeypox Virus	None	None	None	None	None	None	None	None	None	None	None	None	None
SRR23462418	WGS	438	481077228	SAMN33299276	224912565	KOREA DISEASE CONTROL AND PREVENTION AGENCY	public	run.zq,sra,fastq	gs,s3,ncbi	s3.us-east-1,ncbi.public,gs.us-east1	SRX19371215	Illumina MiSeq	PAIRED	RANDOM	GENOMIC	Monkeypox virus	ILLUMINA	2024-04-30T00:00:00Z	2023-02-15T08:22:00Z	1	MPXV-ROK-P4-2022	SRP422674	South Korea	Asia	2022-11-22	PRJNA935252	Korea Disease Control and Prevention Agency in the Republic of Korea	4	Pathogen.cl	Homo sapiens	South Korea	None	crust	Korea Disease Control and Prevention Agency	36.639622 N 127.329271 E	Monkeypox	None	None	None	None	None	None	None	None	None	None	None	None	None
SRR31137335	WGS	300	1600000200	SAMN44474138	482913885	RIPHL	public	fastq,sra,run.zq	gs,ncbi,s3	ncbi.public,gs.us-east1,s3.us-east-1	SRX26519206	Illumina NovaSeq X	PAIRED	PCR	GENOMIC	Monkeypox virus	ILLUMINA	2024-10-28T00:00:00Z	2024-10-28T13:44:00Z	1	IL-RIPHL-MPXV-050-0209	SRP446782	USA	North America	2024-09-12	PRJNA900277	IL-RIPHL-MPXV-050-0209	050-0209	Pathogen.cl	Homo sapiens	USA: Illinois	None	patient	not collected	not collected	not collected	None	None	None	None	None	None	None	None	None	None	None	None	None
ERR11492681	WGS	255	16856374	SAMEA110466404	5880190	CLINICAL BIOINFORMATICS AREA	public	fastq,run.zq,sra	gs,ncbi,s3	s3.us-east-1,ncbi.public,gs.us-east1	ERX10898857	NextSeq 2000	PAIRED	RANDOM	METAGENOMIC	Monkeypox virus	ILLUMINA	2023-09-12T00:00:00Z	2023-10-21T11:43:00Z	1	SAMEA110466404	ERP139950	Spain	Europe	2022-07-28	PRJEB55075	not provided	None	None	None	None	not provided	None	None	None	None	2023-05-29	2023-05-29	Spain	Servicio de Microbiologia\, Hospital Universitario Virgen del Rocio\, Sevilla\, Spain	Human	not provided	Homo sapiens	not provided	not provided	Clinical Bioinformatics Area	ANDmpxv00155	ANDmpxv00155	active surveillance in response to outbreak
SRR35944906	WGS	300	1595692500	SAMN53083113	452468633	RIPHL	public	fastq,sra	gs,ncbi,s3	gs.us-east1,ncbi.public,s3.us-east-1	SRX30994183	Illumina NovaSeq X	PAIRED	PCR	GENOMIC	Monkeypox virus	ILLUMINA	2025-11-05T00:00:00Z	2025-11-05T16:00:00Z	1	IL-RIPHL-MPXV-050-0323	SRP446782	USA	North America	2025-09-23	PRJNA900277	IL-RIPHL-MPXV-050-0323	323	Pathogen.cl	Homo sapiens	USA: Illinois	None	patient	not collected	not collected	not collected	None	None	None	None	None	None	None	None	None	None	None	None	None
[truncated: 46 more columns]

## Sheet: Mpox_sample_50_metadata
Run	Assay Type	AvgSpotLen	Bases	BioSample	Bytes	Center Name	Consent	DATASTORE filetype	DATASTORE provider	DATASTORE region	Experiment	Instrument	LibraryLayout	LibrarySelection	LibrarySource	Organism	Platform	ReleaseDate	create_date	version	Sample Name	SRA Study	geo_loc_name_country	geo_loc_name_country_continent	Collection_Date	BioProject	isolate	Library Name	BioSampleModel	HOST	geo_loc_name	host_sex	isolation_source	collected_by	lat_lon	host_disease	ENA-FIRST-PUBLIC (run)	ENA-LAST-UPDATE (run)	geographic_location_(country_and/or_sea)	collecting_institution	host_common_name	host_health_state	host_scientific_name	host_subject_id	collector_name	INSDC_center_name	Sample_name	Submitter_Id	sample_capture_status
ERR10175595	WGS	209	138440167	SAMEA111346904	45953841	NATIONAL INSTITUTE OF HEALTH DR. RICARDO JORGE	public	sra,run.zq,fastq	gs,s3,ncbi	s3.us-east-1,ncbi.public,gs.us-east1	ERX9712071	NextSeq 500	PAIRED	RANDOM	METAGENOMIC	Monkeypox virus	ILLUMINA	2022-09-14T00:00:00Z	2022-09-18T08:26:00Z	1	SAMEA111346904	ERP137826	Portugal	Europe	2022-05-22	PRJEB53055	Monkeypox_PT0355_2022	Monkeypox_PT0355_2022	None	None	None	not provided	None	None	None	None	2022-09-14	2022-09-14	Portugal	not provided	Human	not provided	Homo sapiens	not provided	not provided	NATIONAL INSTITUTE OF HEALTH DR. RICARDO JORGE	Monkeypox_PT0355_2022	Monkeypox_PT0355_2022	active surveillance in response to outbreak
ERR10123764	WGS	230	62824143	SAMEA110758378	21286316	NATIONAL INSTITUTE OF HEALTH DR. RICARDO JORGE	public	sra,run.zq,fastq	ncbi,s3,gs	gs.us-east1,s3.us-east-1,ncbi.public	ERX9660828	NextSeq 2000	PAIRED	RANDOM	METAGENOMIC	Monkeypox virus	ILLUMINA	2022-09-08T00:00:00Z	2022-09-15T09:15:00Z	1	SAMEA110758378	ERP137826	Portugal	Europe	2022-07-12	PRJEB53055	Monkeypox_PT0129_2022	Monkeypox_PT0129_2022	None	None	None	not provided	None	None	None	None	2022-09-08	2022-09-08	Portugal	not provided	Human	not provided	Homo sapiens	not provided	not provided	NATIONAL INSTITUTE OF HEALTH DR. RICARDO JORGE	Monkeypox_PT0129_2022	Monkeypox_PT0129_2022	active surveillance in response to outbreak
ERR11492604	WGS	223	317998408	SAMEA110434929	109375938	CLINICAL BIOINFORMATICS AREA	public	fastq,sra,run.zq	s3,ncbi,gs	ncbi.public,s3.us-east-1,gs.us-east1	ERX10898780	NextSeq 2000	PAIRED	RANDOM	METAGENOMIC	Monkeypox virus	ILLUMINA	2023-09-12T00:00:00Z	2023-10-02T10:10:00Z	1	SAMEA110434929	ERP139950	Spain	Europe	2022-06-25	PRJEB55075	not provided	None	None	None	None	not provided	None	None	None	None	2023-05-29	2023-05-29	Spain	Servicio de Microbiologia\, Hospital Virgen de la Victoria\, Malaga\, Spain	Human	not provided	Homo sapiens	not provided	not provided	Clinical Bioinformatics Area	ANDmpxv00021	ANDmpxv00021	active surveillance in response to outbreak
ERR11492647	WGS	252	156476123	SAMEA110434972	53606511	CLINICAL BIOINFORMATICS AREA	public	run.zq,sra,fastq	gs,s3,ncbi	s3.us-east-1,gs.us-east1,ncbi.public	ERX10898823	NextSeq 550	PAIRED	RANDOM	METAGENOMIC	Monkeypox virus	ILLUMINA	2023-09-12T00:00:00Z	2023-10-21T11:43:00Z	1	SAMEA110434972	ERP139950	Spain	Europe	2022-07-08	PRJEB55075	not provided	None	None	None	None	not provided	None	None	None	None	2023-05-29	2023-05-29	Spain	Servicio de Microbiologia\, Hospital Universitario de Jerez de la Frontera\, Jerez de la Frontera\, Spain	Human	not provided	Homo sapiens	not provided	not provided	Clinical Bioinformatics Area	ANDmpxv00102	ANDmpxv00102	active surveillance in response to outbreak
SRR21981138	WGS	468	410644960	SAMN31382760	240037584	UPHL_ID	public	run.zq,fastq,sra	s3,gs,ncbi	s3.us-east-1,gs.us-east1,ncbi.public	SRX17964247	Illumina MiSeq	PAIRED	PCR	GENOMIC	Monkeypox virus	ILLUMINA	2022-10-20T00:00:00Z	2022-10-20T09:16:00Z	1	82200237	SRP403623	USA	North America	2022-08-05	PRJNA843095	MPXV/Human/USA/UT-UPHL-82200237/2022	UT-UPHL82200237	Pathogen.cl	Homo sapiens	USA: Utah	None	missing	Utah Public Health Laboratory	missing	Monkeypox	None	None	None	None	None	None	None	None	None	None	None	None	None
SRR22383422	WGS	251	38577173	SAMN31841328	14358959	CDC-DHCPP-PRB	public	run.zq,sra	gs,s3,ncbi	gs.us-east1,s3.us-east-1,ncbi.public	SRX18353503	Illumina NovaSeq 6000	PAIRED	RANDOM	METAGENOMIC	Monkeypox virus	ILLUMINA	2022-11-22T00:00:00Z	2024-02-17T17:10:00Z	3	MPXV_USA_2022_TX0030	SRP388633	USA	North America	2022-08	PRJNA849962	MPXV_USA_2022_TX0030	None	Pathogen.cl	Homo sapiens	USA:TX	None	lesion swab	Not provided	Not provided	Monkeypox Virus	None	None	None	None	None	None	None	None	None	None	None	None	None
ERR10123770	WGS	234	87400399	SAMEA110758384	29979256	NATIONAL INSTITUTE OF HEALTH DR. RICARDO JORGE	public	run.zq,fastq,sra	s3,ncbi,gs	ncbi.public,gs.us-east1,s3.us-east-1	ERX9660834	NextSeq 2000	PAIRED	RANDOM	METAGENOMIC	Monkeypox virus	ILLUMINA	2022-09-08T00:00:00Z	2022-09-15T09:15:00Z	1	SAMEA110758384	ERP137826	Portugal	Europe	2022-07-10	PRJEB53055	Monkeypox_PT0136_2022	Monkeypox_PT0136_2022	None	None	None	not provided	None	None	None	None	2022-09-08	2022-09-08	Portugal	not provided	Human	not provided	Homo sapiens	not provided	not provided	NATIONAL INSTITUTE OF HEALTH DR. RICARDO JORGE	Monkeypox_PT0136_2022	Monkeypox_PT0136_2022	active surveillance in response to outbreak
SRR24016874	WGS	294	50419139	SAMN33986559	17511432	CDC-DHCPP-PRB	public	run.zq,sra	gs,s3,ncbi	gs.us-east1,s3.us-east-1,ncbi.public	SRX19819653	Illumina NovaSeq 6000	PAIRED	RANDOM	METAGENOMIC	Monkeypox virus	ILLUMINA	2023-03-30T00:00:00Z	2024-02-17T07:22:00Z	3	MPXV_USA_2022_WI0002	SRP388633	USA	North America	2022-09	PRJNA849962	MPXV_USA_2022_WI0002	None	Pathogen.cl	Homo sapiens	USA:WI	None	lesion swab	Not provided	Not provided	Monkeypox Virus	None	None	None	None	None	None	None	None	None	None	None	None	None
ERR10123801	WGS	228	100613642	SAMEA110758415	34048604	NATIONAL INSTITUTE OF HEALTH DR. RICARDO JORGE	public	sra,run.zq,fastq	ncbi,s3,gs	ncbi.public,gs.us-east1,s3.us-east-1	ERX9660865	NextSeq 2000	PAIRED	RANDOM	METAGENOMIC	Monkeypox virus	ILLUMINA	2022-09-08T00:00:00Z	2022-09-15T09:15:00Z	1	SAMEA110758415	ERP137826	Portugal	Europe	2022-06-29	PRJEB53055	Monkeypox_PT0175_2022	Monkeypox_PT0175_2022	None	None	None	not provided	None	None	None	None	2022-09-08	2022-09-08	Portugal	not provided	Human	not provided	Homo sapiens	not provided	not provided	NATIONAL INSTITUTE OF HEALTH DR. RICARDO JORGE	Monkeypox_PT0175_2022	Monkeypox_PT0175_2022	active surveillance in response to outbreak
ERR10175504	WGS	228	135783648	SAMEA111346813	44892194	NATIONAL INSTITUTE OF HEALTH DR. RICARDO JORGE	public	fastq,run.zq,sra	gs,ncbi,s3	gs.us-east1,ncbi.public,s3.us-east-1	ERX9711980	NextSeq 500	PAIRED	RANDOM	METAGENOMIC	Monkeypox virus	ILLUMINA	2022-09-14T00:00:00Z	2022-09-18T06:08:00Z	1	SAMEA111346813	ERP137826	Portugal	Europe	2022-06-20	PRJEB53055	Monkeypox_PT0250_2022	Monkeypox_PT0250_2022	None	None	None	not provided	None	None	None	None	2022-09-14	2022-09-14	Portugal	not provided	Human	not provided	Homo sapiens	not provided	not provided	NATIONAL INSTITUTE OF HEALTH DR. RICARDO JORGE	Monkeypox_PT0250_2022	Monkeypox_PT0250_2022	active surveillance in response to outbreak
SRR24639713	WGS	235	8841030	SAMN35158330	3221414	CDC-DHCPP-PRB	public	sra,run.zq	ncbi,s3,gs	ncbi.public,s3.us-east-1,gs.us-east1	SRX20419866	Illumina NovaSeq 6000	PAIRED	RANDOM	METAGENOMIC	Monkeypox virus	ILLUMINA	2023-05-18T00:00:00Z	2024-02-19T19:19:00Z	3	MPXV_USA_2022_LA0012	SRP388633	USA	North America	2022-08	PRJNA849962	MPXV_USA_2022_LA0012	None	Pathogen.cl	Homo sapiens	USA:LA	None	lesion swab	Not provided	Not provided	Monkeypox Virus	None	None	None	None	None	None	None	None	None	None	None	None	None
ERR11492612	WGS	222	74946594	SAMEA110434937	25825511	CLINICAL BIOINFORMATICS AREA	public	run.zq,fastq,sra	ncbi,s3,gs	s3.us-east-1,gs.us-east1,ncbi.public	ERX10898788	NextSeq 2000	PAIRED	RANDOM	METAGENOMIC	Monkeypox virus	ILLUMINA	2023-09-12T00:00:00Z	2023-10-21T11:43:00Z	1	SAMEA110434937	ERP139950	Spain	Europe	2022-06-22	PRJEB55075	not provided	None	None	None	None	not provided	None	None	None	None	2023-05-29	2023-05-29	Spain	Servicio de Microbiologia\, Hospital Quironsalud Malaga\, Malaga\, Spain	Human	not provided	Homo sapiens	not provided	not provided	Clinical Bioinformatics Area	ANDmpxv00031	ANDmpxv00031	active surveillance in response to outbreak
ERR13998638	WGS	293	951149547	SAMEA117380244	366565634	CBMSO	public	run.zq,sra,fastq	ncbi,s3,gs	gs.us-east1,ncbi.public,s3.us-east-1	ERX13399791	Illumina MiniSeq	PAIRED	RANDOM	GENOMIC	Monkeypox virus	ILLUMINA	2025-01-21T00:00:00Z	2025-02-13T17:00:00Z	1	SAMEA117380244	ERP166348	Spain	Europe	not collected	PRJEB82673	None	MPXV-FP635	None	None	None	None	None	None	None	None	2025-01-20	2025-01-20	Spain	None	None	None	None	None	None	CBM	MPXV-FP635	MPXV-FP635	None
SRR28491009	WGS	300	3000000000	SAMN40647164	865882373	RIPHL	public	run.zq,sra,fastq	gs,ncbi,s3	ncbi.public,s3.us-east-1,gs.us-east1	SRX24093245	Illumina NovaSeq X	PAIRED	PCR	GENOMIC	Monkeypox virus	ILLUMINA	2024-03-28T00:00:00Z	2024-03-28T16:54:00Z	1	IL-RIPHL-MPXV-050-0148	SRP446782	USA	North America	2024-02-02	PRJNA900277	IL-RIPHL-MPXV-050-0148	050-0148	Pathogen.cl	Homo sapiens	USA: Illinois	None	patient	not collected	not collected	not collected	None	None	None	None	None	None	None	None	None	None	None	None	None
SRR35421005	WGS	101	71792193	SAMN51388434	26040269	CDC-DHCPP-PRB	public	sra,run.zq	ncbi,s3,gs	gs.us-east1,ncbi.public,s3.us-east-1	SRX30500374	NextSeq 1000	PAIRED	RANDOM	METAGENOMIC	Monkeypox virus	ILLUMINA	2025-09-16T00:00:00Z	2025-09-16T10:59:00Z	2	MPXV_USA_2023_TX0252B	SRP388633	USA	North America	2023-11	PRJNA849962	MPXV_USA_2023_TX0252B	Not Provided	Pathogen.cl	Homo sapiens	USA: TX	not provided	lesion swab	not provided	not provided	Mpox	None	None	None	None	None	None	None	None	None	None	None	None	None
SRR23730908	WGS	269	182529793	SAMN33657824	94033378	CDPH	public	sra,fastq,run.zq	ncbi,s3,gs	gs.us-east1,ncbi.public,s3.us-east-1	SRX19591525	Illumina MiSeq	PAIRED	PCR	GENOMIC	Monkeypox virus	ILLUMINA	2023-03-08T00:00:00Z	2023-03-08T11:11:00Z	1	1MPX1000181	SRP426168	USA	North America	2022-06-17	PRJNA884422	patient 12	1MPX1000181	Viral	Homo sapiens	USA: California	None	patient	None	None	None	None	None	None	None	None	None	None	None	None	None	None	None	None
SRR29162980	WGS	300	2000000100	SAMN41511368	617632617	RIPHL	public	run.zq,sra,fastq	ncbi,gs,s3	s3.us-east-1,gs.us-east1,ncbi.public	SRX24684060	Illumina NovaSeq X	PAIRED	PCR	GENOMIC	Monkeypox virus	ILLUMINA	2024-05-24T00:00:00Z	2024-05-24T14:08:00Z	1	IL-RIPHL-MPXV-004-0142	SRP446782	USA	North America	2024-02-07	PRJNA900277	IL-RIPHL-MPXV-004-0142	004-0142	Pathogen.cl	Homo sapiens	USA: Illinois	None	patient	not collected	not collected	not collected	None	None	None	None	None	None	None	None	None	None	None	None	None
SRR22708514	WGS	274	227016881	SAMN32191133	87607516	CDC-DHCPP-PRB	public	run.zq,sra	s3,ncbi,gs	ncbi.public,s3.us-east-1,gs.us-east1	SRX18670372	Illumina NovaSeq 6000	PAIRED	RANDOM	METAGENOMIC	Monkeypox virus	ILLUMINA	2022-12-13T00:00:00Z	2024-02-05T07:04:00Z	3	MPXV_USA_2022_AK0002	SRP388633	USA	North America	2022-07	PRJNA849962	MPXV_USA_2022_AK0002	None	Pathogen.cl	Homo sapiens	USA:AK	None	lesion swab	Not provided	Not provided	Monkeypox Virus	None	None	None	None	None	None	None	None	None	None	None	None	None
SRR35303718	WGS	299	16081958	SAMN51225563	5966668	CDC-DHCPP-PRB	public	sra,run.zq	s3,gs,ncbi	ncbi.public,s3.us-east-1,gs.us-east1	SRX30405700	Illumina NovaSeq 6000	PAIRED	RANDOM	METAGENOMIC	Monkeypox virus	ILLUMINA	2025-09-09T00:00:00Z	2025-09-09T12:35:00Z	2	MPXV_USA_2022_CA0070A	SRP388633	USA	North America	2022-11	PRJNA849962	MPXV_USA_2022_CA0070A	Not Provided	Pathogen.cl	Homo sapiens	USA: CA	not provided	lesion swab	not provided	not provided	Mpox	None	None	None	None	None	None	None	None	None	None	None	None	None
ERR12748600	WGS	225	125420242	SAMEA115417581	54651526	NATIONAL INSTITUTE OF HEALTH DR. RICARDO JORGE	public	sra,run.zq,fastq	s3,gs,ncbi	gs.us-east1,ncbi.public,s3.us-east-1	ERX12122301	NextSeq 550	PAIRED	RANDOM	METAGENOMIC	Monkeypox virus	ILLUMINA	2024-07-24T00:00:00Z	2024-08-04T19:13:00Z	1	Monkeypox_PT0810_2023	ERP137826	Portugal	Europe	2023-12-21	PRJEB53055	Monkeypox_PT0810_2023	Monkeypox_PT0810_2023	None	None	None	not provided	None	None	None	None	2024-03-15	2024-03-15	Portugal	not provided	Human	not provided	Homo sapiens	not provided	not provided	None	None	None	active surveillance in response to outbreak
ERR12388134	WGS	216	135471236	SAMEA115058013	60619129	NATIONAL INSTITUTE OF HEALTH DR. RICARDO JORGE	public	fastq,sra,run.zq	gs,ncbi,s3	gs.us-east1,s3.us-east-1,ncbi.public	ERX11764258	NextSeq 550	PAIRED	RANDOM	METAGENOMIC	Monkeypox virus	ILLUMINA	2023-12-23T00:00:00Z	2023-12-26T19:32:00Z	1	SAMEA115058013	ERP137826	Portugal	Europe	2023-10-27	PRJEB53055	Monkeypox_PT0778_2023	Monkeypox_PT0778_2023	None	None	None	not provided	None	None	None	None	2023-12-22	2023-12-22	Portugal	not provided	Human	not provided	Homo sapiens	not provided	not provided	NATIONAL INSTITUTE OF HEALTH DR. RICARDO JORGE	Monkeypox_PT0778_2023	Monkeypox_PT0778_2023	active surveillance in response to outbreak
ERR10513311	WGS	230	190639198	SAMEA112162329	64193815	NATIONAL INSTITUTE OF HEALTH DR. RICARDO JORGE	public	run.zq,fastq,sra	s3,gs,ncbi	s3.us-east-1,ncbi.public,gs.us-east1	ERX10027715	NextSeq 2000	PAIRED	RANDOM	METAGENOMIC	Monkeypox virus	ILLUMINA	2022-11-26T00:00:00Z	2022-12-02T17:10:00Z	1	SAMEA112162329	ERP137826	Portugal	Europe	2022-08-18	PRJEB53055	Monkeypox_PT0524_2022	Monkeypox_PT0524_2022	None	None	None	not provided	None	None	None	None	2022-11-25	2022-11-25	Portugal	not provided	Human	not provided	Homo sapiens	not provided	not provided	NATIONAL INSTITUTE OF HEALTH DR. RICARDO JORGE	Monkeypox_PT0524_2022	Monkeypox_PT0524_2022	active surveillance in response to outbreak
ERR10513375	WGS	225	237741317	SAMEA112162393	79553594	NATIONAL INSTITUTE OF HEALTH DR. RICARDO JORGE	public	fastq,sra,run.zq	s3,gs,ncbi	s3.us-east-1,ncbi.public,gs.us-east1	ERX10027779	NextSeq 2000	PAIRED	RANDOM	METAGENOMIC	Monkeypox virus	ILLUMINA	2022-11-26T00:00:00Z	2022-12-02T17:10:00Z	1	SAMEA112162393	ERP137826	Portugal	Europe	2022-09-14	PRJEB53055	Monkeypox_PT0592_2022	Monkeypox_PT0592_2022	None	None	None	not provided	None	None	None	None	2022-11-25	2022-11-25	Portugal	not provided	Human	not provided	Homo sapiens	not provided	not provided	NATIONAL INSTITUTE OF HEALTH DR. RICARDO JORGE	Monkeypox_PT0592_2022	Monkeypox_PT0592_2022	active surveillance in response to outbreak
SRR35838975	WGS	300	1596267300	SAMN52849905	474942051	RIPHL	public	sra,fastq,run.zq	s3,ncbi,gs	gs.us-east1,s3.us-east-1,ncbi.public	SRX30888271	Illumina NovaSeq X	PAIRED	PCR	GENOMIC	Monkeypox virus	ILLUMINA	2025-10-21T00:00:00Z	2025-10-21T18:46:00Z	1	IL-RIPHL-MPXV-050-0274	SRP446782	USA	North America	2025-09-03	PRJNA900277	IL-RIPHL-MPXV-050-0274	050-0274	Pathogen.cl	Homo sapiens	USA: Illinois	None	patient	not collected	not collected	not collected	None	None	None	None	None	None	None	None	None	None	None	None	None
SRR23195212	WGS	298	14455464	SAMN32878822	5710336	CDC-DHCPP-PRB	public	sra,run.zq	s3,gs,ncbi	gs.us-east1,s3.us-east-1,ncbi.public	SRX19144186	Illumina NovaSeq 6000	PAIRED	RANDOM	METAGENOMIC	Monkeypox virus	ILLUMINA	2023-01-23T00:00:00Z	2024-02-16T23:59:00Z	3	MPXV_USA_2022_TX0038	SRP388633	USA	North America	2022-10	PRJNA849962	MPXV_USA_2022_TX0038	None	Pathogen.cl	Homo sapiens	USA:TX	None	lesion swab	Not provided	Not provided	Monkeypox Virus	None	None	None	None	None	None	None	None	None	None	None	None	None
SRR23873854	WGS	269	185112018	SAMN33772712	85040276	CDPH	public	sra,fastq,run.zq	s3,ncbi,gs	ncbi.public,s3.us-east-1,gs.us-east1	SRX19685831	Illumina MiSeq	PAIRED	PCR	GENOMIC	Monkeypox virus	ILLUMINA	2023-03-17T00:00:00Z	2023-03-17T13:11:00Z	1	MPX000048	SRP426168	USA	North America	2022-07-02	PRJNA884422	patient 24	MPX000048	Viral	Homo sapiens	USA: California	None	patient	None	None	None	None	None	None	None	None	None	None	None	None	None	None	None	None
ERR12748610	WGS	225	155629673	SAMEA115417591	67758619	NATIONAL INSTITUTE OF HEALTH DR. RICARDO JORGE	public	sra,fastq,run.zq	s3,gs,ncbi	gs.us-east1,s3.us-east-1,ncbi.public	ERX12122311	NextSeq 550	PAIRED	RANDOM	METAGENOMIC	Monkeypox virus	ILLUMINA	2024-07-24T00:00:00Z	2024-08-05T10:11:00Z	1	Monkeypox_PT0822_2024	ERP137826	Portugal	Europe	2024-02-19	PRJEB53055	Monkeypox_PT0822_2024	Monkeypox_PT0822_2024	None	None	None	not provided	None	None	None	None	2024-03-15	2024-03-15	Portugal	not provided	Human	not provided	Homo sapiens	not provided	not provided	None	None	None	active surveillance in response to outbreak
SRR21851073	WGS	289	154426668	SAMN31228344	56717441	CDC-DHCPP-PRB	public	run.zq,sra	gs,ncbi,s3	s3.us-east-1,ncbi.public,gs.us-east1	SRX17839640	Illumina NovaSeq 6000	PAIRED	RANDOM	METAGENOMIC	Monkeypox virus	ILLUMINA	2022-10-10T00:00:00Z	2024-02-06T06:54:00Z	3	MPXV_USA_2022_MD0002	SRP388633	USA	North America	2022-06	PRJNA849962	MPXV_USA_2022_MD0002	None	Pathogen.cl	Homo sapiens	USA: MD	None	lesion swab	Not Provided	Not Collected	Monkeypox Virus	None	None	None	None	None	None	None	None	None	None	None	None	None
ERR12264188	WGS	223	41234497	SAMEA114614350	18502654	NATIONAL INSTITUTE OF HEALTH DR. RICARDO JORGE	public	run.zq,fastq,sra	ncbi,gs,s3	ncbi.public,s3.us-east-1,gs.us-east1	ERX11674476	NextSeq 550	PAIRED	RANDOM	METAGENOMIC	Monkeypox virus	ILLUMINA	2023-11-15T00:00:00Z	2023-11-18T17:34:00Z	1	SAMEA114614350	ERP137826	Portugal	Europe	2023-08-11	PRJEB53055	Monkeypox_PT0704_2023	Monkeypox_PT0704_2023	None	None	None	not provided	None	None	None	None	2023-11-14	2023-11-14	Portugal	not provided	Human	not provided	Homo sapiens	not provided	not provided	NATIONAL INSTITUTE OF HEALTH DR. RICARDO JORGE	Monkeypox_PT0704_2023	Monkeypox_PT0704_2023	active surveillance in response to outbreak
ERR11896778	WGS	224	74012977	SAMEA114307017	32328079	NATIONAL INSTITUTE OF HEALTH DR. RICARDO JORGE	public	fastq,run.zq,sra	s3,gs,ncbi	gs.us-east1,ncbi.public,s3.us-east-1	ERX11281065	NextSeq 550	PAIRED	RANDOM	METAGENOMIC	Monkeypox virus	ILLUMINA	2023-08-30T00:00:00Z	2023-09-01T21:09:00Z	1	SAMEA114307017	ERP137826	Portugal	Europe	2023-07-26	PRJEB53055	Monkeypox_PT0660_2023	Monkeypox_PT0660_2023	None	None	None	not provided	None	None	None	None	2023-08-29	2023-08-29	Portugal	not provided	Human	not provided	Homo sapiens	not provided	not provided	NATIONAL INSTITUTE OF HEALTH DR. RICARDO JORGE	Monkeypox_PT0660_2023	Monkeypox_PT0660_2023	active surveillance in response to outbreak
SRR23873873	WGS	259	355856031	SAMN33772791	188408191	CDPH	public	fastq,run.zq,sra	s3,ncbi,gs	s3.us-east-1,ncbi.public,gs.us-east1	SRX19685812	Illumina MiSeq	PAIRED	PCR	GENOMIC	Monkeypox virus	ILLUMINA	2023-03-17T00:00:00Z	2023-03-17T13:11:00Z	1	1MPX1000131	SRP426168	USA	North America	2022-06-29	PRJNA884422	patient 103	1MPX1000131	Viral	Homo sapiens	USA: California	None	patient	None	None	None	None	None	None	None	None	None	None	None	None	None	None	None	None
SRR25641818	WGS	302	3000000050	SAMN36948888	1073184724	RIPHL	public	run.zq,sra,fastq	s3,ncbi,gs	gs.us-east1,ncbi.public,s3.us-east-1	SRX21368405	Illumina NovaSeq 6000	PAIRED	PCR	GENOMIC	Monkeypox virus	ILLUMINA	2023-08-15T00:00:00Z	2023-08-15T11:35:00Z	1	IL-RIPHL-MPXV-04-0019	SRP446782	USA	North America	2023-04-20	PRJNA900277	IL-RIPHL-MPXV-04-0019	04-0019	Pathogen.cl	Homo sapiens	USA: Illinois	None	patient	not collected	not collected	not collected	None	None	None	None	None	None	None	None	None	None	None	None	None
SRR31417473	WGS	243	30736926	SAMN44845003	11447375	CDC-DHCPP-PRB	public	sra,run.zq	ncbi,s3,gs	ncbi.public,s3.us-east-1,gs.us-east1	SRX26786355	Illumina NovaSeq 6000	PAIRED	RANDOM	METAGENOMIC	Monkeypox virus	ILLUMINA	2024-11-20T00:00:00Z	2024-11-20T18:52:00Z	2	MPXV_USA_2023_TX0090	SRP388633	uncalculated	uncalculated	2023-02-01	PRJNA849962	MPXV_USA_2023_TX0090	Not Provided	Pathogen.cl	Homo sapiens	Not Provided	not provided	lesion swab	not provided	not provided	Mpox	None	None	None	None	None	None	None	None	None	None	None	None	None
SRR35426422	WGS	298	37448896	SAMN51424691	13564560	CDC-DHCPP-PRB	public	sra,run.zq	gs,ncbi,s3	s3.us-east-1,gs.us-east1,ncbi.public	SRX30505400	Illumina NovaSeq 6000	PAIRED	RANDOM	METAGENOMIC	Monkeypox virus	ILLUMINA	2025-09-16T00:00:00Z	2025-09-16T17:23:00Z	2	MPXV_USA_2024_OH0015	SRP388633	USA	North America	2024-01	PRJNA849962	MPXV_USA_2024_OH0015	Not Provided	Pathogen.cl	Homo sapiens	USA: OH	not provided	lesion swab	not provided	not provided	Mpox	None	None	None	None	None	None	None	None	None	None	None	None	None
SRR21676840	WGS	257	49277432	SAMN30467535	17878059	CDC-DHCPP-PRB	public	sra,run.zq	ncbi,s3,gs	gs.us-east1,ncbi.public,s3.us-east-1	SRX17675170	Illumina NovaSeq 6000	PAIRED	RANDOM	METAGENOMIC	Monkeypox virus	ILLUMINA	2022-09-22T00:00:00Z	2024-02-17T04:28:00Z	3	MPXV_USA_2022_FL0018	SRP388633	USA	North America	2022-06	PRJNA849962	MPXV_USA_2022_FL0018	None	Pathogen.cl	Homo sapiens	USA: FL	None	lesion swab	Not provided	Not collected	Monkeypox Virus	None	None	None	None	None	None	None	None	None	None	None	None	None
ERR10096133	WGS	227	225822143	SAMEA110675969	94897035	NATIONAL INSTITUTE OF HEALTH DR. RICARDO JORGE	public	sra,fastq,run.zq	s3,gs,ncbi	ncbi.public,s3.us-east-1,gs.us-east1	ERX9633922	NextSeq 2000	PAIRED	RANDOM	METAGENOMIC	Monkeypox virus	ILLUMINA	2022-08-19T00:00:00Z	2022-08-27T09:19:00Z	1	SAMEA110675969	ERP137826	Portugal	Europe	2022-07-13	PRJEB53055	Monkeypox_PT0123_2022	Monkeypox_PT0123_2022	None	None	None	not provided	None	None	None	None	2022-08-19	2022-08-23	Portugal	not provided	Human	not provided	Homo sapiens	not provided	not provided	NATIONAL INSTITUTE OF HEALTH DR. RICARDO JORGE	Monkeypox_PT0123_2022	Monkeypox_PT0123_2022	active surveillance in response to outbreak
SRR23873794	WGS	263	126251121	SAMN33772756	60215063	CDPH	public	fastq,run.zq,sra	s3,gs,ncbi	s3.us-east-1,gs.us-east1,ncbi.public	SRX19685891	Illumina MiSeq	PAIRED	PCR	GENOMIC	Monkeypox virus	ILLUMINA	2023-03-17T00:00:00Z	2023-03-17T13:11:00Z	1	1MPX1000094	SRP426168	USA	North America	2022-06-29	PRJNA884422	patient 68	1MPX1000094	Viral	Homo sapiens	USA: California	None	patient	None	None	None	None	None	None	None	None	None	None	None	None	None	None	None	None
SRR23873822	WGS	270	185642887	SAMN33772730	89968014	CDPH	public	fastq,sra,run.zq	s3,gs,ncbi	gs.us-east1,s3.us-east-1,ncbi.public	SRX19685863	Illumina MiSeq	PAIRED	PCR	GENOMIC	Monkeypox virus	ILLUMINA	2023-03-17T00:00:00Z	2023-03-17T13:11:00Z	1	1MPX1000067	SRP426168	USA	North America	2022-07-13	PRJNA884422	patient 42	1MPX1000067	Viral	Homo sapiens	USA: California	None	patient	None	None	None	None	None	None	None	None	None	None	None	None	None	None	None	None
ERR10096109	WGS	226	153029795	SAMEA110675945	66147986	NATIONAL INSTITUTE OF HEALTH DR. RICARDO JORGE	public	sra,run.zq,fastq	ncbi,s3,gs	gs.us-east1,s3.us-east-1,ncbi.public	ERX9633898	NextSeq 2000	PAIRED	RANDOM	METAGENOMIC	Monkeypox virus	ILLUMINA	2022-08-19T00:00:00Z	2022-08-27T09:21:00Z	1	SAMEA110675945	ERP137826	Portugal	Europe	2022-07-26	PRJEB53055	Monkeypox_PT0078_2022	Monkeypox_PT0078_2022	None	None	None	not provided	None	None	None	None	2022-08-19	2022-08-23	Portugal	not provided	Human	not provided	Homo sapiens	not provided	not provided	NATIONAL INSTITUTE OF HEALTH DR. RICARDO JORGE	Monkeypox_PT0078_2022	Monkeypox_PT0078_2022	active surveillance in response to outbreak
SRR23873757	WGS	268	283409622	SAMN33772789	165670746	CDPH	public	run.zq,sra,fastq	s3,ncbi,gs	gs.us-east1,s3.us-east-1,ncbi.public	SRX19685928	Illumina MiSeq	PAIRED	PCR	GENOMIC	Monkeypox virus	ILLUMINA	2023-03-17T00:00:00Z	2023-03-17T13:10:00Z	1	1MPX1000129	SRP426168	USA	North America	2022-06-27	PRJNA884422	patient 101	1MPX1000129	Viral	Homo sapiens	USA: California	None	patient	None	None	None	None	None	None	None	None	None	None	None	None	None	None	None	None
SRR21677015	WGS	285	31632312	SAMN30876705	11827485	CDC-DHCPP-PRB	public	sra,run.zq	s3,ncbi,gs	ncbi.public,gs.us-east1,s3.us-east-1	SRX17675345	Illumina NovaSeq 6000	PAIRED	RANDOM	METAGENOMIC	Monkeypox virus	ILLUMINA	2022-09-22T00:00:00Z	2024-02-16T18:15:00Z	3	MPXV_USA_2022_MN0005	SRP388633	USA	North America	2022-06	PRJNA849962	MPXV_USA_2022_MN0005	None	Pathogen.cl	Homo sapiens	USA: MN	None	lesion swab	Not provided	Not collected	Monkeypox Virus	None	None	None	None	None	None	None	None	None	None	None	None	None
ERR10096125	WGS	227	270168353	SAMEA110675961	113364988	NATIONAL INSTITUTE OF HEALTH DR. RICARDO JORGE	public	sra,run.zq,fastq	gs,ncbi,s3	gs.us-east1,s3.us-east-1,ncbi.public	ERX9633914	NextSeq 2000	PAIRED	RANDOM	METAGENOMIC	Monkeypox virus	ILLUMINA	2022-08-19T00:00:00Z	2022-08-27T09:20:00Z	1	SAMEA110675961	ERP137826	Portugal	Europe	2022-07-15	PRJEB53055	Monkeypox_PT0114_2022	Monkeypox_PT0114_2022	None	None	None	not provided	None	None	None	None	2022-08-19	2022-08-23	Portugal	not provided	Human	not provided	Homo sapiens	not provided	not provided	NATIONAL INSTITUTE OF HEALTH DR. RICARDO JORGE	Monkeypox_PT0114_2022	Monkeypox_PT0114_2022	active surveillance in response to outbreak
ERR11896781	WGS	223	93134831	SAMEA114307020	40578551	NATIONAL INSTITUTE OF HEALTH DR. RICARDO JORGE	public	sra,run.zq,fastq	s3,gs,ncbi	gs.us-east1,s3.us-east-1,ncbi.public	ERX11281068	NextSeq 550	PAIRED	RANDOM	METAGENOMIC	Monkeypox virus	ILLUMINA	2023-08-30T00:00:00Z	2023-09-01T21:09:00Z	1	SAMEA114307020	ERP137826	Portugal	Europe	2023-08-01	PRJEB53055	Monkeypox_PT0664_2023	Monkeypox_PT0664_2023	None	None	None	not provided	None	None	None	None	2023-08-29	2023-08-29	Portugal	not provided	Human	not provided	Homo sapiens	not provided	not provided	NATIONAL INSTITUTE OF HEALTH DR. RICARDO JORGE	Monkeypox_PT0664_2023	Monkeypox_PT0664_2023	active surveillance in response to outbreak
ERR12264197	WGS	222	91091235	SAMEA114614359	40153488	NATIONAL INSTITUTE OF HEALTH DR. RICARDO JORGE	public	run.zq,sra,fastq	ncbi,s3,gs	ncbi.public,gs.us-east1,s3.us-east-1	ERX11674485	NextSeq 550	PAIRED	RANDOM	METAGENOMIC	Monkeypox virus	ILLUMINA	2023-11-15T00:00:00Z	2023-11-18T16:18:00Z	1	SAMEA114614359	ERP137826	Portugal	Europe	2023-08-22	PRJEB53055	Monkeypox_PT0714_2023	Monkeypox_PT0714_2023	None	None	None	not provided	None	None	None	None	2023-11-14	2023-11-14	Portugal	not provided	Human	not provided	Homo sapiens	not provided	not provided	NATIONAL INSTITUTE OF HEALTH DR. RICARDO JORGE	Monkeypox_PT0714_2023	Monkeypox_PT0714_2023	active surveillance in response to outbreak
SRR23873770	WGS	266	192238369	SAMN33772776	111299755	CDPH	public	fastq,run.zq,sra	gs,ncbi,s3	s3.us-east-1,gs.us-east1,ncbi.public	SRX19685915	Illumina MiSeq	PAIRED	PCR	GENOMIC	Monkeypox virus	ILLUMINA	2023-03-17T00:00:00Z	2023-03-17T13:10:00Z	1	1MPX1000115	SRP426168	USA	North America	2022-08-09	PRJNA884422	patient 88	1MPX1000115	Viral	Homo sapiens	USA: California	None	patient	None	None	None	None	None	None	None	None	None	None	None	None	None	None	None	None
SRR21714305	WGS	598	233268138	SAMN30221421	141528529	CDC-DHCPP-PRB	public	sra,run.zq	ncbi,s3,gs	gs.us-east1,ncbi.public,s3.us-east-1	SRX17711646	Illumina MiSeq	PAIRED	RANDOM	METAGENOMIC	Monkeypox virus	ILLUMINA	2022-09-26T00:00:00Z	2024-04-11T15:48:00Z	3	MPXV_USA_2022_CO0003	SRP388633	USA	North America	2022-06	PRJNA849962	MPXV_USA_2022_CO0003	None	Pathogen.cl	Homo sapiens	USA: CO	None	missing	Not provided	Not provided	Monkeypox Virus	None	None	None	None	None	None	None	None	None	None	None	None	None
SRR35523988	WGS	297	180672977	SAMN51424717	65660564	CDC-DHCPP-PRB	public	run.zq,sra	s3,gs,ncbi	gs.us-east1,ncbi.public,s3.us-east-1	SRX30599315	Illumina NovaSeq 6000	PAIRED	RANDOM	METAGENOMIC	Monkeypox virus	ILLUMINA	2025-09-19T00:00:00Z	2025-09-19T18:46:00Z	2	MPXV_USA_2023_IL0059B	SRP388633	USA	North America	2023-05	PRJNA849962	MPXV_USA_2023_IL0059B	Not Provided	Pathogen.cl	Homo sapiens	USA: IL	not provided	lesion swab	not provided	not provided	Mpox	None	None	None	None	None	None	None	None	None	None	None	None	None
SRR22708627	WGS	277	35293151	SAMN32191522	13936567	CDC-DHCPP-PRB	public	sra,run.zq	ncbi,gs,s3	gs.us-east1,ncbi.public,s3.us-east-1	SRX18670485	Illumina NovaSeq 6000	PAIRED	RANDOM	METAGENOMIC	Monkeypox virus	ILLUMINA	2022-12-13T00:00:00Z	2024-02-06T20:06:00Z	3	MPXV_USA_2022_IA0001	SRP388633	USA	North America	2022-09	PRJNA849962	MPXV_USA_2022_IA0001	None	Pathogen.cl	Homo sapiens	USA:IA	None	lesion swab	Not provided	Not provided	Monkeypox Virus	None	None	None	None	None	None	None	None	None	None	None	None	None
SRR23174882	WGS	292	12083492	SAMN32727609	4437130	CDC-DHCPP-PRB	public	sra,run.zq	ncbi,gs,s3	gs.us-east1,ncbi.public,s3.us-east-1	SRX19125325	Illumina NovaSeq 6000	PAIRED	RANDOM	METAGENOMIC	Monkeypox virus	ILLUMINA	2023-01-20T00:00:00Z	2024-02-20T12:30:00Z	3	MPXV_USA_2022_LA0003	SRP388633	USA	North America	2022-09	PRJNA849962	MPXV_USA_2022_LA0003	None	Pathogen.cl	Homo sapiens	USA:LA	None	lesion swab	Not provided	Not provided	Monkeypox Virus	None	None	None	None	None	None	None	None	None	None	None	None	None
SRR35944897	WGS	318	1598292804	SAMN53083121	467645936	RIPHL	public	fastq,run.zq,sra	gs,ncbi,s3	gs.us-east1,ncbi.public,s3.us-east-1	SRX30994192	Illumina NovaSeq X	PAIRED	PCR	GENOMIC	Monkeypox virus	ILLUMINA	2025-11-05T00:00:00Z	2025-11-05T16:00:00Z	1	IL-RIPHL-MPXV-050-0332	SRP446782	USA	North America	2025-10-03	PRJNA900277	IL-RIPHL-MPXV-050-0332	332	Pathogen.cl	Homo sapiens	USA: Illinois	None	patient	not collected	not collected	not collected	None	None	None	None	None	None	None	None	None	None	None	None	None
[truncated: 46 more columns]
